# Supplementary material for: Genome wide association and genomic prediction for growth traits in juvenile farmed Atlantic salmon using a high density SNP array
Source: BMC Genomics. 2015 Nov 18;16:969. doi: 10.1186/s12864-015-2117-9 (PMC4652364; doi:10.1186/s12864-015-2117-9)
Supplement: Additional file 1: — Appendix 1. List of identified putative gene name, chromosome position, gene ontology (GO), transcript id and gene id of three reference species databases. (XLSX 71 kb) [file 12864_2015_2117_MOESM1_ESM.xlsx]

## Sheet: appendix-1
Trait	Length										Trait	Weight
			Allele Frequency											Allele Frequency
Marker	p-value (ASReml)	p-value (GWAS)	p(A)	q(B)	Additive effect(s.e.)	Dominance effect(s.e.)	Proportion of genetic variance due to SNP				Marker	p-value (ASReml)	p-value (GWAS)	p(A)	q(B)	Additive effect(s.e.)	Dominance effect(s.e.)	Proportion of genetic variance due to SNP
AX87963258	<0.001	1.65E-05	0.57	0.43	4.42(0.99)	1.27(1.37)	0.07				AX87944147	<0.001	2.78E-05	0.69	0.31	4.97(1.88)	8.76(2.09)	0.003
AX88141678	<0.001	5.33E-05	0.77	0.23	6.84(1.88)	1.74(1.98)	0.07				AX87934338	<0.001	6.41E-05	0.61	0.39	7.22(2)	3.22(2.08)	0.081
AX87944147	<0.001	5.45E-05	0.69	0.31	3.19(1.27)	5.77(1.4)	0.00				AX87992121	<0.001	9.54E-05	0.54	0.46	7.55(1.97)	0.18(2.11)	0.082
AX87934338	<0.001	7.30E-05	0.61	0.39	4.91(1.34)	1.71(1.4)	0.079				AX87888225	<0.001	9.96E-05	0.94	0.06	7(6.28)	23.83(6.66)	0.062
AX87959512	<0.001	9.13E-05	0.68	0.32	5.46(1.48)	0.21(1.55)	0.083				AX87943138	<0.001	1.17E-04	0.69	0.31	8.34(2.07)	2.65(2.29)	0.102
AX88083269	<0.001	1.02E-04	0.59	0.41	4.76(1.16)	1.99(1.4)	0.077				AX88223695	<0.001	1.24E-04	0.80	0.20	3.32(2.76)	16.54(3.02)	0.036
AX88089073	<0.001	1.61E-04	0.70	0.30	4.77(1.62)	1.07(1.65)	0.047				AX87959413	<0.001	1.25E-04	0.58	0.42	7.34(1.81)	3.61(1.96)	0.084
AX88048182	<0.001	1.63E-04	0.78	0.22	6.65(1.88)	1.96(2)	0.121				AX88127533	<0.001	1.36E-04	0.59	0.41	7.43(1.84)	2.71(1.98)	0.066
AX88267406	<0.001	1.63E-04	0.78	0.22	6.65(1.88)	1.96(2)	0.121				AX87963258	<0.001	1.42E-04	0.57	0.43	5.8(1.47)	2(2.04)	0.052
AX88287764	<0.001	1.73E-04	0.85	0.15	3.33(3.38)	12.33(3.47)	0.042				AX88282141	<0.001	1.48E-04	0.56	0.44	6.68(1.77)	0.56(1.96)	0.065
AX88163630	<0.001	2.03E-04	0.81	0.19	6.48(2.01)	1.64(2.16)	0.052				AX88214432	<0.001	1.73E-04	0.67	0.33	7.71(2.14)	0.37(2.21)	0.075
AX88048434	<0.001	2.11E-04	0.72	0.28	5.13(1.52)	0.08(1.64)	0.066				AX87896772	0	1.91E-04	0.51	0.49	2.84(1.85)	10.59(2.03)	0.009
AX87992121	<0.001	2.67E-04	0.54	0.46	4.58(1.33)	0.75(1.42)	0.064				AX87926368	<0.001	2.02E-04	0.76	0.24	8.04(2.44)	0.61(2.6)	0.059
AX88200797	<0.001	2.76E-04	0.80	0.20	7.35(1.87)	3.18(2.03)	0.179				AX88047516	<0.001	2.24E-04	0.79	0.21	3.36(2.8)	16.51(3.07)	0.035
AX87981517	<0.001	2.94E-04	0.74	0.26	5.91(1.6)	1.37(1.64)	0.102				AX88286492	<0.001	2.29E-04	0.68	0.32	4.36(2.11)	7(2.37)	0.004
AX88256112	0	2.96E-04	0.56	0.44	2.29(1.3)	7.24(1.38)	0.006				AX87989450	0	2.36E-04	0.52	0.48	6.84(1.87)	0.82(1.94)	0.063
AX87949561	0	3.09E-04	0.80	0.20	5.66(1.78)	0.54(1.85)	0.063				AX87986335	<0.001	2.47E-04	0.70	0.30	5.62(2.36)	2.96(2.52)	0.053
AX87896772	0	3.09E-04	0.51	0.49	1.85(1.24)	6.75(1.36)	0.009				AX88287764	0	2.50E-04	0.85	0.15	4.73(5.03)	19.58(5.19)	0.057
AX88012946	0	3.23E-04	0.74	0.26	5.52(1.56)	0.6(1.62)	0.078				AX88009636	0	2.80E-04	0.52	0.48	6.58(1.85)	0.93(2)	0.060
AX88057680	0	3.23E-04	0.74	0.26	5.52(1.56)	0.6(1.62)	0.063				AX88200797	<0.001	2.85E-04	0.80	0.20	11.25(2.78)	5.58(3.02)	0.204
AX88214432	0	3.24E-04	0.67	0.33	4.99(1.44)	0.27(1.48)	0.067				AX88089073	<0.001	2.95E-04	0.70	0.30	6.57(2.41)	2.01(2.46)	0.039
AX88086619	<0.001	3.32E-04	0.94	0.06	4.31(2.35)	-	0.003				AX87974291	<0.001	3.24E-04	0.56	0.44	6.9(1.79)	3.62(1.93)	0.073
AX88090462	0	3.33E-04	0.66	0.34	5.23(1.53)	0.27(1.51)	0.072				AX87951574	0	3.55E-04	0.57	0.43	6.53(1.77)	0.66(1.96)	0.060
AX87926368	0	3.38E-04	0.76	0.24	5.47(1.64)	0.87(1.75)	0.053				AX87955481	<0.001	3.69E-04	0.52	0.48	4.47(1.89)	9.18(1.92)	0.023
AX88303733	<0.001	3.71E-04	0.87	0.13	8.85(2.49)	3.73(2.71)	0.194				AX87959512	0	3.77E-04	0.68	0.32	7.34(2.2)	0.05(2.33)	0.073
AX88208119	0	4.34E-04	0.82	0.18	4.81(1.81)	0.37(2)	0.040				AX88141678	<0.001	4.12E-04	0.77	0.23	9.71(2.8)	3.61(2.97)	0.057
AX88043593	<0.001	4.58E-04	0.82	0.18	3.56(2.24)	3.41(2.35)	0.003				AX88149865	0	4.29E-04	0.67	0.33	6.86(2.02)	1.06(2.19)	0.065
AX88081588	0	4.75E-04	0.64	0.36	4.77(1.28)	1.51(1.47)	0.050				AX87981517	0	4.51E-04	0.74	0.26	8.66(2.38)	2.31(2.45)	0.106
AX88294794	0	4.79E-04	0.83	0.17	7.08(2.19)	1.92(2.28)	0.053				AX88210823	0	4.56E-04	0.65	0.35	5.98(1.95)	1.43(2.1)	0.051
AX87943138	0	4.82E-04	0.69	0.31	5.21(1.39)	1.94(1.54)	0.088				AX88256112	0	4.63E-04	0.56	0.44	2.98(1.93)	10.76(2.06)	0.004
AX88274065	<0.001	4.92E-04	0.80	0.20	2.18(3.11)	3.94(3.18)	0.040				AX88294794	0	4.81E-04	0.83	0.17	9.79(3.26)	1.75(3.4)	0.055
AX87880023	0	4.94E-04	0.63	0.37	5.4(1.56)	0.66(1.56)	0.078				AX88173651	0	5.05E-04	0.55	0.45	6.61(1.94)	1.18(2.07)	0.062
AX88189294	0	4.94E-04	0.63	0.37	5.4(1.56)	0.66(1.56)	0.089				AX88257521	0	5.05E-04	0.55	0.45	3.89(1.94)	9.32(2.07)	0.012
AX88165990	0	4.96E-04	0.73	0.27	5.32(1.54)	0.78(1.58)	0.077				AX88012946	0	5.20E-04	0.74	0.26	7.92(2.32)	0.86(2.41)	0.075
AX87888509	0	4.99E-04	0.55	0.45	4.15(1.2)	0.83(1.3)	0.055				AX88057680	0	5.20E-04	0.74	0.26	7.92(2.32)	0.86(2.41)	0.061
AX88312269	0	5.12E-04	0.73	0.27	5.37(1.55)	0.81(1.59)	0.079				AX88163630	0	5.27E-04	0.81	0.19	9.6(2.99)	3.27(3.23)	0.047
AX88009636	0	5.27E-04	0.52	0.48	4.19(1.24)	0.54(1.35)	0.054				AX87880023	0	5.29E-04	0.63	0.37	8.12(2.31)	1.43(2.32)	0.081
AX88034310	0	5.38E-04	0.77	0.23	2.36(2.48)	8.07(2.62)	0.008				AX88189294	0	5.29E-04	0.63	0.37	8.12(2.31)	1.43(2.32)	0.096
AX88253083	0	6.02E-04	0.64	0.36	3.83(1.48)	2.15(1.52)	0.050				AX88309584	0	5.30E-04	0.55	0.45	3.87(1.94)	9.26(2.07)	0.012
AX87945247	0	6.21E-04	0.78	0.22	5.74(1.73)	1.46(1.89)	0.092				AX88048434	0	5.45E-04	0.72	0.28	6.88(2.26)	0.66(2.45)	0.057
AX88009085	0	6.27E-04	0.94	0.06	4.38(6.91)	1.83(7.05)	0.026				AX88024756	<0.001	5.78E-04	0.94	0.06	6.38(2.53)	-	0.002
AX88063558	0	6.33E-04	0.53	0.47	1.93(1.15)	5.84(1.33)	0.007				AX88303733	<0.001	5.84E-04	0.87	0.13	12.81(3.7)	5.57(4.04)	0.189
AX88054802	0	6.36E-04	0.64	0.36	4.49(1.28)	1.14(1.45)	0.061				AX88032671	0	5.92E-04	0.51	0.49	6.98(2.02)	1.49(2.06)	0.066
AX88282141	0	6.36E-04	0.56	0.44	4.08(1.19)	0.3(1.32)	0.052				AX88109965	0	6.19E-04	0.63	0.37	5.88(1.75)	0.21(2)	0.043
AX88032671	0	6.44E-04	0.51	0.49	4.68(1.36)	0.54(1.39)	0.065				AX87898528	0	6.37E-04	0.83	0.17	2.82(5.52)	6.98(5.51)	0.003
AX87888225	0	6.65E-04	0.94	0.06	4.04(4.22)	14.77(4.47)	0.052				AX87924736	0	6.37E-04	0.83	0.17	2.82(5.52)	6.98(5.51)	0.003
AX88044224	0	6.70E-04	0.77	0.23	6.44(1.91)	2.11(1.98)	0.056				AX87934385	0	6.37E-04	0.83	0.17	2.82(5.52)	6.98(5.51)	0.003
AX87946151	<0.001	6.74E-04	0.80	0.20	3.28(2.04)	0.49(2.19)	0.016				AX88211598	0	6.37E-04	0.83	0.17	2.82(5.52)	6.98(5.51)	0.003
AX87939641	0	7.11E-04	0.79	0.21	5.87(2.18)	1.05(2.26)	0.078				AX88044527	<0.001	6.69E-04	0.53	0.47	4.87(1.92)	8.17(1.95)	0.025
AX88034867	0	7.16E-04	0.64	0.36	4.49(1.28)	1.13(1.45)	0.061				AX88083269	0	6.70E-04	0.59	0.41	6.22(1.73)	3.09(2.08)	0.063
AX87891116	0	7.18E-04	0.62	0.38	4.36(1.38)	0.38(1.46)	0.052				AX87919206	0	6.73E-04	0.50	0.50	6.37(1.89)	1.61(2.05)	0.053
AX88290778	0	7.27E-04	0.82	0.18	1.34(1.43)	9.11(1.9)	0.034				AX88090462	0	6.86E-04	0.66	0.34	7.36(2.27)	0.37(2.25)	0.066
AX88210823	0	7.34E-04	0.65	0.35	3.9(1.31)	0.9(1.41)	0.045				AX88253083	0	6.95E-04	0.64	0.36	5.72(2.2)	2.91(2.27)	0.052
AX88247513	0	7.67E-04	0.78	0.22	5.81(2.09)	1.14(2.18)	0.051				AX88270804	0	6.96E-04	0.53	0.47	6.22(1.92)	2.05(1.91)	0.048
AX87951758	0	7.68E-04	0.56	0.44	2.82(1.26)	6.1(1.28)	0.013				AX87951758	0	7.06E-04	0.56	0.44	3.99(1.87)	9.16(1.91)	0.011
AX87875623	0	8.43E-04	0.71	0.29	4.67(1.32)	1.46(1.49)	0.071				AX88277058	0	7.21E-04	0.71	0.29	4.15(2.42)	11.12(2.44)	0.000
AX88300012	0	8.57E-04	0.79	0.21	5.8(2.19)	0.96(2.28)	0.052				AX87939255	0	7.32E-04	0.55	0.45	3.44(1.84)	9.06(2.02)	0.009
AX88139963	0	8.72E-04	0.84	0.16	6.46(2.25)	1(2.32)	0.079				AX87987199	0	7.32E-04	0.55	0.45	6.25(1.84)	0.63(2.02)	0.057
AX88099805	0	8.83E-04	0.80	0.20	2.11(3.13)	3.79(3.2)	0.039				AX88183357	0	7.32E-04	0.55	0.45	3.44(1.84)	9.06(2.02)	0.009
AX88221271	0	8.83E-04	0.80	0.20	2.11(3.13)	3.79(3.2)	0.039				AX88098908	0	7.47E-04	0.65	0.35	3.61(1.95)	8.16(2.09)	0.001
AX88052896	0	9.14E-04	0.78	0.22	5.77(2.19)	1.07(2.27)	0.051				AX88126959	0	7.47E-04	0.65	0.35	5.89(1.95)	1.33(2.09)	0.048
AX88149176	0	9.20E-04	0.81	0.19	5.18(2.19)	1.13(2.12)	0.036				AX88086619	<0.001	7.54E-04	0.94	0.06	6.01(2.45)	-	0.002
AX88286492	0	9.69E-04	0.68	0.32	2.71(1.42)	3.85(1.59)	0.005				AX88043065	0	7.72E-04	0.66	0.34	6.1(2.15)	0.85(2.3)	0.048
AX87936431	0	9.87E-04	0.70	0.30	4.39(1.74)	1.59(1.63)	0.064				AX87937892	0	7.76E-04	0.65	0.35	6.19(2.07)	1.94(2.14)	0.038
AX87991987	0	9.88E-04	0.80	0.20	6.44(1.89)	2.16(2.02)	0.125				AX88048182	0	7.78E-04	0.78	0.22	9.55(2.81)	3.81(2.99)	0.129
AX88249340	0	9.95E-04	0.67	0.33	3.91(1.37)	0.74(1.49)	0.035				AX88267406	0	7.78E-04	0.78	0.22	9.55(2.81)	3.81(2.99)	0.129
AX88222449	0	1.00E-03	0.78	0.22	5.8(2.19)	1.18(2.27)	0.080				AX87901666	<0.001	7.91E-04	0.86	0.14	3.42(4.54)	30.25(4.69)	0.224
AX88173651	0	1.00E-03	0.55	0.45	4.11(1.31)	1.4(1.39)	0.051				AX87941982	0	7.94E-04	0.59	0.41	3.06(2.01)	10.2(2.01)	0.002
AX88257521	0	1.00E-03	0.55	0.45	2.76(1.31)	5.47(1.39)	0.014				AX87996924	0	7.97E-04	0.67	0.33	7.06(1.96)	2.73(2.17)	0.077
AX87912161	0.01	1.03E-03	0.67	0.33	4.39(1.45)	0.21(1.48)	0.052				AX88165990	0	8.12E-04	0.73	0.27	7.68(2.29)	1.34(2.36)	0.077
AX88309584	0	1.04E-03	0.55	0.45	2.74(1.31)	5.43(1.39)	0.014				AX88007631	0	8.18E-04	0.50	0.50	4.03(1.83)	8.37(1.98)	0.022
AX87894562	0	1.05E-03	0.77	0.23	3.65(1.74)	1.89(1.84)	0.014				AX88295026	0	8.19E-04	0.73	0.27	3.12(2.57)	10.33(2.58)	0.003
AX87900480	0.01	1.06E-03	0.56	0.44	4.2(1.27)	0.62(1.35)	0.048				AX87945247	0	8.30E-04	0.78	0.22	7.97(2.57)	1.44(2.82)	0.076
AX88153771	0	1.07E-03	0.61	0.39	1.15(1.31)	6.47(1.4)	0.000				AX88153771	0	8.38E-04	0.61	0.39	1.57(1.94)	9.83(2.09)	0.000
AX88120887	0	1.08E-03	0.88	0.12	11.34(7.21)	5.3(7.24)	0.284				AX88141218	0	8.47E-04	0.70	0.30	5.11(1.53)	0.06(2.46)	0.031
AX88020614	0.01	1.08E-03	0.60	0.40	3.57(1.17)	0.62(1.35)	0.036				AX87891116	0	8.47E-04	0.62	0.38	6.28(2.04)	0.81(2.17)	0.052
AX88098908	0	1.13E-03	0.65	0.35	2.34(1.32)	5.35(1.4)	0.001				AX88049616	0	8.62E-04	0.57	0.43	5.95(1.85)	2.23(2.09)	0.050
AX88126959	0	1.13E-03	0.65	0.35	3.84(1.32)	0.84(1.4)	0.044				AX88055482	0	8.80E-04	0.61	0.39	5.92(2.01)	3.01(2.12)	0.035
AX88253438	0.01	1.14E-03	0.90	0.10	3.54(6.87)	4.62(6.85)	0.000				AX88248363	0	8.80E-04	0.66	0.34	6.91(1.97)	3.01(2.18)	0.041
AX88165669	0	1.14E-03	0.69	0.31	2.69(1.62)	6.25(1.61)	0.000				AX88249340	0	8.81E-04	0.67	0.33	5.98(2.03)	0.8(2.23)	0.040
AX87959069	0	1.15E-03	0.93	0.07	10.82(3.98)	3.66(4.11)	0.153				AX87941409	0	8.88E-04	0.63	0.37	7.18(2.1)	1.03(2.29)	0.068
AX88047531	0	1.15E-03	0.61	0.39	3.83(1.31)	1.42(1.4)	0.035				AX87894562	0	8.88E-04	0.77	0.23	5.63(2.58)	2.59(2.74)	0.017
AX87951574	0	1.17E-03	0.57	0.43	3.98(1.19)	0.36(1.32)	0.048				AX88312269	0	8.96E-04	0.73	0.27	7.69(2.31)	1.32(2.38)	0.077
AX88268499	0	1.21E-03	0.61	0.39	2.47(1.28)	5.19(1.34)	0.004				AX88043129	0	9.16E-04	0.71	0.29	4.19(2.41)	10.88(2.43)	0.000
AX88024362	0	1.22E-03	0.80	0.20	4.04(2.18)	2.1(2.15)	0.052				AX88218978	0	9.54E-04	0.72	0.28	9.43(2.62)	3.74(2.64)	0.067
AX87937892	0	1.26E-03	0.65	0.35	3.94(1.4)	1.51(1.43)	0.031				AX88080582	0	9.66E-04	0.90	0.10	13.65(7.99)	3.75(8.11)	0.058
AX88222582	0	1.27E-03	0.75	0.25	3.01(1.08)	3.18(1.69)	0.005				AX87941759	0	9.82E-04	0.80	0.20	3.97(2.57)	8.52(2.69)	0.001
AX87986335	0	1.28E-03	0.70	0.30	2.66(1.59)	2.98(1.7)	0.038				AX88254864	0	9.95E-04	0.57	0.43	5.75(1.83)	2.07(2.06)	0.045
AX88208881	0	1.31E-03	0.72	0.28	4.66(1.36)	1.47(1.51)	0.040				AX88014655	0	9.96E-04	0.67	0.33	6.42(2.01)	0.25(2.18)	0.051
AX87989703	0	1.32E-03	0.93	0.07	3.76(2.3)	-	0.003				AX88027318	0	9.96E-04	0.67	0.33	6.42(2.01)	0.25(2.18)	0.054
AX88270804	0.01	1.32E-03	0.53	0.47	4.02(1.29)	0.83(1.29)	0.045				AX88047531	0	1.00E-03	0.61	0.39	5.71(1.94)	2.28(2.09)	0.036
AX88269541	0	1.35E-03	0.95	0.05	3.92(2.65)	-	0.002				AX88107324	0	1.02E-03	0.82	0.18	7.3(4.02)	1.88(3.98)	0.058
AX87907910	0	1.37E-03	0.79	0.21	6.54(2.42)	2.32(2.55)	0.054				AX88190914	0	1.03E-03	0.52	0.48	6.23(1.85)	0.5(1.87)	0.057
AX88047516	0.01	1.37E-03	0.79	0.21	2.06(1.89)	8.98(2.07)	0.019				AX88290778	0	1.03E-03	0.82	0.18	1.54(2.12)	14.14(2.83)	0.045
AX87932626	0.01	1.38E-03	0.70	0.30	1.97(1.63)	7.11(1.65)	0.002				AX88028982	0	1.07E-03	0.87	0.13	8.18(3.87)	0.99(3.95)	0.036
AX87959764	0.01	1.38E-03	0.70	0.30	4.54(1.63)	0.59(1.65)	0.045				AX88024362	0	1.07E-03	0.80	0.20	5.27(3.24)	4.35(3.2)	0.054
AX87895800	0.01	1.39E-03	0.59	0.41	4.23(1.3)	0.45(1.37)	0.050				AX87956662	0	1.08E-03	0.69	0.31	6.4(2.49)	2.1(2.54)	0.060
AX87989450	0.01	1.39E-03	0.52	0.48	4(1.26)	0.52(1.3)	0.047				AX88191186	0	1.08E-03	0.69	0.31	4.25(2.49)	8.54(2.54)	0.001
AX88172516	0.01	1.40E-03	0.66	0.34	2.06(1.51)	7.7(1.55)	0.000				AX88274887	0	1.08E-03	0.69	0.31	6.4(2.49)	2.1(2.54)	0.060
AX88267929	0	1.40E-03	0.72	0.28	4.64(1.36)	1.49(1.51)	0.040				AX88063558	0.01	1.10E-03	0.53	0.47	2.77(1.71)	8.25(1.98)	0.007
AX88012382	0	1.40E-03	0.96	0.04	4.93(3.05)	-	0.002				AX88043593	0	1.14E-03	0.82	0.18	4.67(3.35)	6.75(3.51)	0.000
AX88137927	0.01	1.41E-03	0.77	0.23	3.42(1.38)	1.43(1.7)	0.038				AX88149176	0.01	1.15E-03	0.81	0.19	8.14(3.25)	0.66(3.16)	0.050
AX88080104	0.01	1.41E-03	0.54	0.46	1.75(1.09)	5.29(1.32)	0.005				AX87905097	0.01	1.22E-03	0.58	0.42	3.38(1.96)	9.15(2.03)	0.005
AX88271025	0.01	1.41E-03	0.67	0.33	2.05(1.19)	5.42(1.4)	0.000				AX88050065	0.01	1.22E-03	0.58	0.42	3.38(1.96)	9.15(2.03)	0.005
AX87957172	0.01	1.42E-03	0.72	0.28	4.89(1.68)	0.29(1.68)	0.060				AX88127503	0.01	1.22E-03	0.58	0.42	3.38(1.96)	9.15(2.03)	0.005
AX88057742	0	1.44E-03	0.96	0.04	4.93(3.05)	-	0.002				AX87991987	0	1.22E-03	0.80	0.20	9.48(2.81)	3.45(3)	0.127
AX88104314	0	1.44E-03	0.96	0.04	4.93(3.05)	-	0.002				AX87946581	0.01	1.22E-03	0.58	0.42	3.39(1.95)	9.15(2.03)	0.005
AX88211968	0	1.44E-03	0.96	0.04	4.93(3.05)	-	0.002				AX88107948	0	1.23E-03	0.75	0.25	5.8(2.79)	1.51(2.97)	0.027
AX88314280	0	1.44E-03	0.96	0.04	4.93(3.05)	-	0.002				AX88017960	0	1.23E-03	0.53	0.47	6.45(1.95)	1.03(1.94)	0.060
AX88256218	0	1.44E-03	0.79	0.21	6.52(2.42)	2.3(2.55)	0.054				AX88176617	0	1.24E-03	0.78	0.22	3.87(2.53)	4.6(2.85)	0.040
AX88303007	0	1.44E-03	0.79	0.21	6.52(2.42)	2.3(2.55)	0.054				AX87901996	0.01	1.25E-03	0.77	0.23	3.48(2.08)	7.3(2.74)	0.000
AX88302136	0	1.47E-03	0.87	0.13	4.95(2.45)	2.24(2.53)	0.055				AX88009085	0	1.28E-03	0.94	0.06	6.26(10.3)	9.91(10.52)	0.074
AX87901666	0	1.48E-03	0.86	0.14	2.39(3.05)	15.68(3.15)	0.110				AX88113424	0	1.28E-03	0.89	0.11	5.19(8.46)	5.99(8.73)	0.054
AX88168740	0.01	1.50E-03	0.88	0.12	7.13(3.13)	1.29(3.28)	0.050				AX88133558	0	1.32E-03	0.77	0.23	4.25(2.06)	-	0.004
AX88218978	0	1.50E-03	0.72	0.28	6.29(1.76)	2.8(1.77)	0.060				AX87997148	<.001	1.33E-03	0.91	0.09	21.13(5.7)	13.66(5.86)	0.048
AX88271965	0.01	1.53E-03	0.72	0.28	1.98(1.53)	7.66(1.61)	0.005				AX88041769	0	1.36E-03	0.89	0.11	5.19(8.48)	6.07(8.75)	0.054
AX88097310	0	1.53E-03	0.91	0.09	3.62(2.26)	-	0.003				AX87932626	0.01	1.39E-03	0.70	0.30	2.84(2.42)	10.53(2.46)	0.002
AX88080917	0	1.53E-03	0.77	0.23	5.16(1.61)	1.33(1.72)	0.043				AX87959764	0.01	1.39E-03	0.70	0.30	6.68(2.42)	1.01(2.46)	0.045
AX87959413	<.001	1.55E-03	0.58	0.42	4.14(1.22)	2.77(1.31)	0.059				AX88067081	0	1.40E-03	0.91	0.09	5.04(2.24)	-	0.002
AX87955481	0	1.55E-03	0.52	0.48	2.8(1.28)	5.41(1.29)	0.019				AX88172104	0	1.40E-03	0.91	0.09	5.04(2.24)	-	0.002
AX87887654	0.01	1.56E-03	0.61	0.39	4.69(1.48)	1.45(1.47)	0.070				AX88035611	0.01	1.40E-03	0.75	0.25	6.46(2.18)	0.34(2.43)	0.041
AX88159075	0.01	1.56E-03	0.66	0.34	4.1(1.37)	0.1(1.42)	0.044				AX87923641	0	1.40E-03	0.81	0.19	3.29(3.13)	13.87(3.3)	0.026
AX88176617	0	1.56E-03	0.78	0.22	2.27(1.7)	3.51(1.91)	0.037				AX88120887	0	1.42E-03	0.88	0.12	21.93(10.73)	13.39(10.79)	0.575
AX88144466	0.01	1.58E-03	0.62	0.38	2.46(1.4)	6.17(1.43)	0.002				AX88218333	0.01	1.43E-03	0.60	0.40	6.15(2.01)	0.97(2.09)	0.053
AX87977214	0.01	1.61E-03	0.84	0.16	3.04(2.22)	6.88(2.3)	0.004				AX87956267	0.01	1.45E-03	0.89	0.11	12.57(6.04)	3.57(6.28)	0.120
AX88219094	0.01	1.61E-03	0.76	0.24	1.77(1.31)	6.06(1.6)	0.004				AX88139963	0.01	1.50E-03	0.84	0.16	8.39(3.35)	0.13(3.46)	0.050
AX88079758	<.001	1.61E-03	0.61	0.39	4.94(1.43)	2.76(1.35)	0.081				AX88234398	0.01	1.51E-03	0.93	0.07	5.51(7.89)	10.57(8.24)	0.005
AX88127533	0	1.62E-03	0.59	0.41	4.23(1.24)	2.15(1.33)	0.043				AX88309032	0.01	1.52E-03	0.70	0.30	1.92(2.25)	9.99(2.32)	0.005
AX88178017	0.01	1.62E-03	0.90	0.10	7.28(3.58)	0.47(3.59)	0.049				AX87923518	0	1.52E-03	0.77	0.23	5.83(2.94)	3.61(2.87)	0.061
AX88088368	0	1.62E-03	0.91	0.09	3.24(2.05)	-	0.003				AX88222582	0	1.52E-03	0.75	0.25	3.54(1.62)	6.05(2.53)	0.000
AX88295627	0.01	1.66E-03	0.76	0.24	5.93(2.53)	0.82(2.49)	0.091				AX88054802	0	1.54E-03	0.64	0.36	6.43(1.9)	2.44(2.16)	0.062
AX87919206	0.01	1.67E-03	0.50	0.50	3.98(1.28)	0.93(1.38)	0.044				AX88043885	0	1.57E-03	0.52	0.48	6.03(1.92)	3.63(2.11)	0.047
AX88262807	0	1.70E-03	0.84	0.16	1.76(1.89)	10.83(2.08)	0.055				AX87875623	0.01	1.57E-03	0.71	0.29	6.45(1.96)	1.64(2.22)	0.059
AX87996052	0.01	1.72E-03	0.67	0.33	2.04(1.45)	6.44(1.49)	0.000				AX87889787	0	1.57E-03	0.65	0.35	7.81(2.15)	3.89(2.21)	0.100
AX88100621	0.01	1.72E-03	0.62	0.38	3.53(1.29)	1.1(1.36)	0.029				AX88163595	0.01	1.60E-03	0.88	0.12	8.67(5.07)	0.46(5.2)	0.050
AX87998985	0.01	1.73E-03	0.52	0.48	4.29(1.36)	0.74(1.3)	0.053				AX88203928	0.01	1.60E-03	0.67	0.33	5.76(2.11)	0.88(2.22)	0.035
AX88249235	0.01	1.73E-03	0.85	0.15	4.13(3.03)	2.33(2.95)	0.009				AX88199688	0.01	1.61E-03	0.88	0.12	8.01(3.72)	0.96(3.87)	0.032
AX88268240	0	1.74E-03	0.70	0.30	3.7(1.58)	7.05(1.59)	0.002				AX88313893	0.01	1.61E-03	0.88	0.12	8.01(3.72)	0.96(3.87)	0.032
AX87931169	0.01	1.75E-03	0.64	0.36	4.13(1.29)	1.06(1.5)	0.041				AX87907910	0	1.62E-03	0.79	0.21	11.37(3.6)	5.79(3.79)	0.060
AX88133558	0	1.75E-03	0.77	0.23	2.79(1.76)	-	0.006				AX88168740	0.01	1.62E-03	0.88	0.12	11.85(4.66)	3.7(4.88)	0.049
AX88165930	0.01	1.76E-03	0.75	0.25	4.42(1.79)	0.76(1.76)	0.037				AX88309344	0	1.64E-03	0.60	0.40	6.03(2.13)	3.63(1.98)	0.038
AX88171138	0.01	1.76E-03	0.71	0.29	2.03(1.51)	7.36(1.48)	0.002				AX87939321	0.01	1.64E-03	0.81	0.19	3.23(3.14)	13.78(3.31)	0.025
AX87941982	0.01	1.77E-03	0.59	0.41	2.03(1.35)	6.36(1.35)	0.002				AX88098031	0	1.65E-03	0.87	0.13	5.17(2.27)	-	0.003
AX88155394	0.01	1.78E-03	0.54	0.46	1.29(1.17)	6.14(1.35)	0.002				AX88021971	0.01	1.68E-03	0.77	0.23	6.55(2.35)	0.12(2.7)	0.039
AX88002263	0.01	1.78E-03	0.61	0.39	4.36(1.41)	0.19(1.4)	0.059				AX88256218	0	1.68E-03	0.79	0.21	11.35(3.6)	5.77(3.79)	0.060
AX88080582	0.01	1.78E-03	0.90	0.10	10.5(5.36)	4.4(5.44)	0.052				AX88303007	0	1.68E-03	0.79	0.21	11.35(3.6)	5.77(3.79)	0.060
AX88075419	0.01	1.79E-03	0.72	0.28	3.48(1.5)	1.62(1.6)	0.018				AX87959069	0	1.68E-03	0.93	0.07	17.27(5.93)	7.54(6.13)	0.204
AX87941759	0.01	1.80E-03	0.80	0.20	2.52(1.73)	5.42(1.8)	0.001				AX88281186	0	1.71E-03	0.53	0.47	3.67(1.84)	7.93(2.02)	0.015
AX88075589	0.01	1.81E-03	0.89	0.11	7.98(3.19)	2.48(3.25)	0.042				AX88268499	0.01	1.72E-03	0.61	0.39	3.69(1.9)	7.11(2)	0.005
AX88218208	0	1.82E-03	0.91	0.09	3.21(2.59)	-	0.003				AX88209011	0.01	1.72E-03	0.75	0.25	3.4(2.43)	10.59(2.65)	0.003
AX88067348	<.001	1.83E-03	0.93	0.07	2.18(3.59)	26.22(3.8)	0.302				AX88075212	0.01	1.73E-03	0.70	0.30	3.2(2.31)	10.48(2.37)	0.001
AX87892712	0	1.84E-03	0.83	0.17	3.74(1.71)	2.08(2)	0.009				AX87927614	0.01	1.73E-03	0.81	0.19	8.54(3.13)	2.16(3.29)	0.047
AX87898528	0	1.86E-03	0.83	0.17	0.52(3.72)	5.64(3.71)	0.018				AX88025771	0.01	1.73E-03	0.85	0.15	6.2(3.84)	2.55(3.93)	0.046
AX87924736	0	1.86E-03	0.83	0.17	0.52(3.72)	5.64(3.71)	0.018				AX87968996	0	1.74E-03	0.84	0.16	5.83(3.67)	4.1(3.65)	0.059
AX87934385	0	1.86E-03	0.83	0.17	0.52(3.72)	5.64(3.71)	0.018				AX87967783	0.01	1.75E-03	0.66	0.34	3.48(1.94)	7.31(2.23)	0.002
AX88211598	0	1.86E-03	0.83	0.17	0.52(3.72)	5.64(3.71)	0.018				AX88165669	0.01	1.75E-03	0.69	0.31	3.9(2.4)	8.73(2.4)	0.000
AX88130036	0.01	1.88E-03	0.67	0.33	4.5(1.47)	0.54(1.5)	0.048				AX88128264	0.01	1.75E-03	0.71	0.29	7.02(2.59)	1.3(2.8)	0.049
AX88008502	0.01	1.88E-03	0.79	0.21	2.89(1.47)	2.04(1.78)	0.006				AX87980272	0	1.77E-03	0.82	0.18	3.01(2.89)	14.65(3.15)	0.035
AX87961791	0.01	1.89E-03	0.89	0.11	2.88(7.03)	4.3(7.05)	0.000				AX88253438	0.01	1.78E-03	0.90	0.10	4.98(10.27)	12.67(10.24)	0.013
AX88277028	<.001	1.93E-03	0.89	0.11	3.46(4.16)	11.77(4.26)	0.187				AX88068803	0.01	1.80E-03	0.82	0.18	8.87(3.14)	2.35(3.41)	0.045
AX87935696	0	1.94E-03	0.61	0.39	4.91(1.43)	2.78(1.35)	0.079				AX88081588	0	1.80E-03	0.64	0.36	6.42(1.9)	2.51(2.19)	0.039
AX88098211	0.01	1.94E-03	0.77	0.23	2.2(1.55)	5.42(1.66)	0.001				AX87959454	0	1.81E-03	0.83	0.17	5.27(2.51)	3.2(2.9)	0.041
AX88288734	0	1.95E-03	0.90	0.10	2.91(3.39)	4.9(3.6)	0.051				AX87979179	0	1.81E-03	0.83	0.17	5.27(2.51)	3.2(2.9)	0.007
AX88057573	0.01	1.96E-03	0.84	0.16	2.29(2.5)	9.95(2.65)	0.031				AX88304026	0.01	1.82E-03	0.61	0.39	3.54(2.01)	8.54(2.08)	0.004
AX88254864	0.01	1.96E-03	0.57	0.43	3.7(1.23)	0.89(1.38)	0.039				AX87892712	0	1.84E-03	0.83	0.17	5.18(2.54)	3.98(2.97)	0.005
AX87888847	0.01	1.97E-03	0.79	0.21	2.4(2.14)	4.81(2.3)	0.000				AX88276121	0.01	1.84E-03	0.57	0.43	5.69(1.86)	0.83(2.03)	0.045
AX88184676	0	1.97E-03	0.75	0.25	2.35(1.61)	3.18(1.81)	0.035				AX88034867	0	1.85E-03	0.64	0.36	6.43(1.91)	2.43(2.17)	0.061
AX88209011	0.01	1.99E-03	0.75	0.25	2.4(1.64)	6.52(1.78)	0.002				AX88050869	0	1.88E-03	0.59	0.41	4.67(2.16)	-	0.006
AX88049616	0	2.00E-03	0.57	0.43	3.82(1.25)	1.02(1.41)	0.043				AX87967286	0.01	1.88E-03	0.64	0.36	6.19(2.03)	0.39(2.21)	0.049
AX87959454	0.01	2.00E-03	0.83	0.17	3.78(1.69)	1.66(1.94)	0.037				AX88171138	0.01	1.88E-03	0.71	0.29	2.72(2.23)	11.63(2.21)	0.005
AX87979179	0.01	2.00E-03	0.83	0.17	3.78(1.69)	1.66(1.94)	0.011				AX87972957	0.01	1.89E-03	0.62	0.38	6.31(2.25)	1.8(2.29)	0.061
AX88022865	0	2.01E-03	0.68	0.32	4.56(1.37)	2.04(1.51)	0.070				AX88066851	0.01	1.89E-03	0.90	0.10	9.72(3.93)	1.08(4.37)	0.038
AX88273904	0.01	2.01E-03	0.63	0.37	3.66(1.25)	0.34(1.47)	0.039				AX88115157	0.01	1.89E-03	0.90	0.10	9.72(3.93)	1.08(4.37)	0.038
AX88198166	0.01	2.05E-03	0.86	0.14	2.73(2.99)	10.51(3.05)	0.031				AX87900480	0.01	1.91E-03	0.56	0.44	5.8(1.9)	0.25(2.02)	0.044
AX88054653	0	2.06E-03	0.85	0.15	3.7(4.22)	1.99(4.24)	0.009				AX88130036	0.01	1.91E-03	0.67	0.33	6.68(2.18)	0.82(2.23)	0.049
AX87919326	0.01	2.10E-03	0.82	0.18	5.25(2.08)	0.59(2.18)	0.046				AX88131963	0.01	1.94E-03	0.74	0.26	4.05(2.43)	7.2(2.7)	0.000
AX87990440	0.01	2.11E-03	0.65	0.35	4.07(1.39)	0.44(1.47)	0.041				AX88247513	0.01	1.94E-03	0.78	0.22	8.79(3.12)	2.82(3.26)	0.047
AX88091540	0.01	2.12E-03	0.67	0.33	2.12(1.45)	6.29(1.49)	0.000				AX88300012	0.01	1.96E-03	0.79	0.21	8.42(3.27)	1.98(3.4)	0.047
AX88223695	0.01	2.14E-03	0.80	0.20	1.72(1.86)	9.39(2.04)	0.027				AX87988040	0.01	1.97E-03	0.83	0.17	3.88(4.63)	5.85(4.69)	0.000
AX87877610	0.01	2.15E-03	0.77	0.23	2.95(2.05)	7.66(2.15)	0.003				AX87990250	0.01	1.97E-03	0.67	0.33	5.66(2.28)	2.53(2.29)	0.028
AX88269542	0.01	2.15E-03	0.67	0.33	3.55(1.32)	0.76(1.46)	0.038				AX88017159	0.01	1.97E-03	0.67	0.33	5.66(2.28)	2.53(2.29)	0.028
AX87889787	0	2.16E-03	0.65	0.35	4.96(1.45)	2.19(1.48)	0.084				AX88086315	0.01	1.97E-03	0.73	0.27	3.52(2.51)	10.82(2.41)	0.002
AX88190623	0.01	2.16E-03	0.86	0.14	2.73(2.36)	5.53(2.55)	0.002				AX87932409	0	1.98E-03	0.61	0.39	5.49(2.01)	2.56(2.12)	0.031
AX88075212	0.01	2.20E-03	0.70	0.30	2.12(1.56)	6.88(1.59)	0.001				AX88012382	0	1.98E-03	0.96	0.04	7.1(2.67)	-	0.002
AX87935571	0	2.21E-03	0.61	0.39	4.18(1.51)	1.55(1.4)	0.046				AX87907729	0.01	1.99E-03	0.85	0.15	4.24(3.06)	8.42(3.35)	0.002
AX87967286	0.01	2.21E-03	0.64	0.36	4.02(1.37)	0(1.48)	0.045				AX88221515	0	2.00E-03	0.52	0.48	5.87(1.92)	3.63(2.12)	0.046
AX88159765	0.01	2.23E-03	0.51	0.49	1.36(1.15)	5.9(1.28)	0.004				AX88057742	0	2.01E-03	0.96	0.04	7.09(2.66)	-	0.002
AX88104187	0	2.23E-03	0.75	0.25	2.42(1.66)	-	0.006				AX88104314	0	2.01E-03	0.96	0.04	7.09(2.66)	-	0.002
AX87947131	0	2.24E-03	0.82	0.18	7.29(2.28)	3.37(2.34)	0.045				AX88211968	0	2.01E-03	0.96	0.04	7.09(2.66)	-	0.002
AX88149865	0.01	2.25E-03	0.67	0.33	3.88(1.36)	0.23(1.47)	0.042				AX88314280	0	2.01E-03	0.96	0.04	7.09(2.66)	-	0.002
AX87980235	0	2.26E-03	0.82	0.18	2.44(1.61)	-	0.004				AX88205517	0	2.02E-03	0.69	0.31	9.07(2.55)	4.65(2.63)	0.135
AX88107948	0.01	2.26E-03	0.75	0.25	3.26(1.88)	1.64(2)	0.013				AX88069656	0.01	2.03E-03	0.55	0.45	5.8(1.87)	0.42(2.01)	0.044
AX88086315	0.01	2.27E-03	0.73	0.27	2.36(1.69)	7.21(1.62)	0.002				AX87946151	<.001	2.03E-03	0.80	0.20	4.59(3.03)	0.59(3.27)	0.020
AX88038942	0.01	2.27E-03	0.61	0.39	3.5(1.19)	0.48(1.37)	0.031				AX88023253	0.01	2.03E-03	0.75	0.25	6.6(2.05)	2.57(2.37)	0.030
AX88070495	0.01	2.28E-03	0.60	0.40	3.38(1.18)	0.89(1.36)	0.030				AX87989079	0.01	2.04E-03	0.81	0.19	5.62(3.49)	0.87(3.71)	0.031
AX88253056	<.001	2.29E-03	0.64	0.36	2.92(1.31)	3.64(1.4)	0.010				AX88200203	0.01	2.06E-03	0.69	0.31	2.3(2.18)	11.04(2.36)	0.004
AX88288519	0.01	2.33E-03	0.65	0.35	4.74(1.54)	0.38(1.5)	0.061				AX87957172	0.01	2.07E-03	0.72	0.28	6.89(2.49)	0.2(2.5)	0.054
AX88236639	0	2.33E-03	0.90	0.10	2.92(3.39)	4.97(3.6)	0.051				AX88170367	0.01	2.08E-03	0.91	0.09	5.92(6.52)	4.8(6.51)	0.044
AX88124944	0.01	2.34E-03	0.77	0.23	2.96(2.44)	2.56(2.44)	0.038				AX88213904	0.01	2.08E-03	0.91	0.09	5.36(6.52)	6.47(6.51)	0.000
AX88141218	0.01	2.34E-03	0.70	0.30	3.13(1.03)	0.11(1.65)	0.025				AX87990440	0.01	2.09E-03	0.65	0.35	6.06(2.06)	0.78(2.19)	0.042
AX87894857	0.01	2.35E-03	0.67	0.33	2.06(1.45)	6.23(1.49)	0.000				AX88184676	0	2.14E-03	0.75	0.25	3.83(2.4)	4.07(2.69)	0.036
AX87923082	0.01	2.35E-03	0.67	0.33	2.06(1.45)	6.23(1.49)	0.000				AX88236438	0.01	2.15E-03	0.53	0.47	5.39(1.74)	0.23(1.98)	0.041
AX88067226	0.01	2.35E-03	0.67	0.33	4.15(1.45)	0.03(1.49)	0.045				AX87924719	0	2.16E-03	0.74	0.26	4.3(2.56)	7.27(2.64)	0.001
AX88229598	0.01	2.35E-03	0.67	0.33	4.15(1.45)	0.03(1.49)	0.045				AX87936431	0	2.16E-03	0.70	0.30	5.7(2.58)	2.97(2.43)	0.055
AX88279224	0.01	2.35E-03	0.67	0.33	4.15(1.45)	0.03(1.49)	0.045				AX88277028	<.001	2.17E-03	0.89	0.11	4.94(6.22)	13.05(6.36)	0.123
AX88238013	0.01	2.37E-03	0.67	0.33	2.04(1.45)	6.29(1.49)	0.000				AX88295627	0.01	2.19E-03	0.76	0.24	7.04(3.77)	0.76(3.7)	0.046
AX88145957	0.01	2.37E-03	0.96	0.04	3.94(5.27)	12.38(5.67)	0.027				AX88271965	0.01	2.20E-03	0.72	0.28	2.84(2.27)	10.99(2.4)	0.005
AX87956267	0.01	2.37E-03	0.89	0.11	6.87(4.06)	0.85(4.22)	0.063				AX88213037	0.01	2.20E-03	0.70	0.30	4.76(2.18)	2.52(2.48)	0.038
AX87914809	0.01	2.38E-03	0.71	0.29	4.65(1.62)	0.42(1.65)	0.047				AX88049721	0.01	2.20E-03	0.53	0.47	6.04(2.01)	0.4(2.01)	0.049
AX88170704	0.01	2.43E-03	0.61	0.39	3.78(1.33)	1.21(1.34)	0.043				AX87935571	0.01	2.21E-03	0.61	0.39	6.13(2.24)	2.3(2.08)	0.045
AX88073712	0.01	2.45E-03	0.61	0.39	3.77(1.33)	1.21(1.34)	0.043				AX87945741	0	2.22E-03	0.76	0.24	4.73(2.96)	6.86(2.89)	0.001
AX88109965	0.01	2.46E-03	0.63	0.37	3.6(1.19)	0.43(1.34)	0.037				AX87981507	0.01	2.24E-03	0.55	0.45	5.69(1.86)	0.35(2.01)	0.041
AX87978780	0.01	2.48E-03	0.77	0.23	2.5(1.67)	5.79(1.74)	0.001				AX88097310	0	2.24E-03	0.91	0.09	5.18(2.28)	-	0.002
AX87911790	0.01	2.49E-03	0.65	0.35	1.07(1.52)	6.27(1.48)	0.002				AX88162175	0.01	2.25E-03	0.58	0.42	5.73(1.87)	0.4(2.07)	0.043
AX88277058	0.01	2.51E-03	0.71	0.29	2.62(1.63)	6.61(1.64)	0.000				AX88055747	0	2.26E-03	0.73	0.27	4.14(2.31)	6.34(2.38)	0.002
AX88038858	0.01	2.54E-03	0.80	0.20	5.48(2.16)	1.26(2.3)	0.076				AX88097678	0.01	2.27E-03	0.51	0.49	5.77(1.88)	0.21(2.08)	0.044
AX87884170	0.01	2.55E-03	0.54	0.46	3.65(1.2)	0.35(1.31)	0.040				AX88124944	0.01	2.32E-03	0.77	0.23	4.43(3.63)	3.76(3.64)	0.040
AX88250593	0.01	2.55E-03	0.62	0.38	1.71(1.13)	4.75(1.34)	0.001				AX87939641	0.01	2.32E-03	0.79	0.21	8.4(3.26)	2.23(3.38)	0.082
AX88295026	0.01	2.57E-03	0.73	0.27	2.2(1.73)	6.42(1.73)	0.001				AX88089216	0.01	2.33E-03	0.66	0.34	5.44(2.17)	2.26(2.37)	0.025
AX87997148	0	2.57E-03	0.91	0.09	11.92(3.84)	6.89(3.94)	0.040				AX88165930	0.01	2.33E-03	0.75	0.25	5.96(2.66)	1.88(2.63)	0.027
AX88140997	0.01	2.58E-03	0.64	0.36	1.49(1.33)	6.98(1.36)	0.001				AX88020614	0.01	2.33E-03	0.60	0.40	4.97(1.74)	0.71(2.02)	0.032
AX88202931	0.02	2.59E-03	0.55	0.45	3.61(1.24)	0.06(1.35)	0.039				AX88099537	0.01	2.34E-03	0.62	0.38	5.72(2.07)	1.22(2.2)	0.045
AX87989060	0.01	2.60E-03	0.86	0.14	4.83(2.11)	0.28(2.29)	0.032				AX88010859	0.01	2.36E-03	0.71	0.29	5.03(2.17)	2.74(2.37)	0.018
AX88250218	0.01	2.60E-03	0.66	0.34	3.81(1.46)	1.45(1.45)	0.048				AX88099700	0.01	2.36E-03	0.70	0.30	2.92(2.42)	11.04(2.55)	0.003
AX88190281	0	2.62E-03	0.51	0.49	4.08(1.39)	2.68(1.32)	0.049				AX88233273	0.01	2.39E-03	0.65	0.35	2.98(1.88)	7.94(2.13)	0.000
AX88241752	0	2.64E-03	0.74	0.26	1.93(2.15)	3.96(2.17)	0.035				AX88002263	0.01	2.39E-03	0.61	0.39	6.39(2.09)	0.57(2.09)	0.060
AX88043129	0.01	2.65E-03	0.71	0.29	2.64(1.63)	6.49(1.63)	0.000				AX87947131	0.01	2.42E-03	0.82	0.18	10.22(3.39)	4.18(3.49)	0.045
AX88304333	0.01	2.66E-03	0.86	0.14	3.59(2.28)	4.59(2.52)	0.000				AX88268240	0	2.46E-03	0.70	0.30	6.68(2.34)	10.36(2.37)	0.007
AX87972957	0.01	2.68E-03	0.62	0.38	4.24(1.51)	0.73(1.54)	0.056				AX88014695	0	2.47E-03	0.71	0.29	4.49(2.13)	3.92(2.42)	0.049
AX87909890	0.01	2.68E-03	0.90	0.10	2.92(3.39)	4.82(3.59)	0.050				AX88274065	0	2.51E-03	0.80	0.20	1.43(4.65)	6.68(4.74)	0.026
AX88103416	0	2.68E-03	0.92	0.08	3.78(2.51)	-	0.003				AX88244088	0.01	2.52E-03	0.66	0.34	6.31(2.07)	1.23(2.22)	0.053
AX88309032	0.01	2.69E-03	0.70	0.30	1.52(1.51)	6.38(1.56)	0.003				AX88009812	0.01	2.52E-03	0.61	0.39	6.05(2.13)	1.78(2.14)	0.040
AX88188149	0.01	2.69E-03	0.71	0.29	5.31(1.65)	1.55(1.53)	0.088				AX87877610	0.01	2.53E-03	0.77	0.23	3.55(3.06)	10.83(3.21)	0.005
AX88132529	0.01	2.74E-03	0.60	0.40	2.78(1.14)	1.2(1.4)	0.026				AX87906812	0.01	2.53E-03	0.68	0.32	5.8(1.93)	1.81(2.14)	0.049
AX88076289	0.01	2.74E-03	0.76	0.24	3.52(1.69)	1.65(1.83)	0.015				AX87993264	0.01	2.54E-03	0.68	0.32	3.1(2.05)	8.93(2.26)	0.000
AX88257229	0.01	2.74E-03	0.76	0.24	3.52(1.69)	1.65(1.83)	0.015				AX88172516	0.01	2.54E-03	0.66	0.34	2.9(2.25)	10.75(2.31)	0.000
AX88052594	0.01	2.74E-03	0.88	0.12	3.24(3.61)	12.26(3.54)	0.045				AX88100621	0.01	2.56E-03	0.62	0.38	5.09(1.92)	1.41(2.03)	0.029
AX88180075	0.01	2.74E-03	0.86	0.14	3(3.25)	11.9(3.24)	0.044				AX87952378	0.01	2.57E-03	0.92	0.08	11.47(4.04)	4.21(4.57)	0.024
AX88268991	0.01	2.76E-03	0.55	0.45	3.61(1.22)	0.41(1.32)	0.037				AX88098196	0	2.58E-03	0.90	0.10	23.39(7.56)	15.59(7.77)	0.643
AX88268913	0.01	2.76E-03	0.66	0.34	3.95(1.38)	0.02(1.43)	0.040				AX87932841	0.01	2.59E-03	0.51	0.49	5.7(1.87)	1.8(1.92)	0.044
AX88053995	0.01	2.76E-03	0.85	0.15	4.57(2.2)	0.59(2.47)	0.038				AX88274641	0	2.60E-03	0.59	0.41	5.77(2.17)	3.03(1.97)	0.036
AX87986071	0	2.77E-03	0.89	0.11	3.14(2.01)	-	0.003				AX88080104	0.01	2.61E-03	0.54	0.46	2.29(1.62)	7.64(1.98)	0.004
AX88220536	0.01	2.79E-03	0.76	0.24	4.35(1.85)	0.64(1.95)	0.048				AX87919326	0.01	2.63E-03	0.82	0.18	7.02(3.1)	0.11(3.25)	0.045
AX88134523	0.01	2.80E-03	0.66	0.34	3.78(1.46)	1.46(1.45)	0.048				AX88297704	0	2.64E-03	0.88	0.12	4.2(4.32)	7.19(4.33)	0.058
AX87901996	0.01	2.80E-03	0.77	0.23	2.21(1.4)	4.45(1.84)	0.000				AX87999003	0.01	2.64E-03	0.63	0.37	5.77(2.01)	0.4(2.21)	0.042
AX87895178	0.01	2.80E-03	0.77	0.23	4.05(1.62)	0.09(1.79)	0.034				AX88219589	0.01	2.65E-03	0.91	0.09	3.89(5.98)	6.84(6.17)	0.001
AX88257631	0.01	2.80E-03	0.77	0.23	4.05(1.62)	0.09(1.79)	0.035				AX88273904	0.01	2.67E-03	0.63	0.37	5.7(1.87)	1.08(2.19)	0.038
AX88194363	0.01	2.81E-03	0.64	0.36	3.72(1.27)	0.13(1.39)	0.037				AX88044224	0.01	2.68E-03	0.77	0.23	8.43(2.83)	2.85(2.94)	0.044
AX88198084	0.01	2.82E-03	0.74	0.26	4.45(1.78)	0.95(1.75)	0.038				AX88250593	0.01	2.69E-03	0.62	0.38	2.11(1.68)	7.91(1.99)	0.000
AX88297704	0	2.82E-03	0.88	0.12	1.82(2.91)	6.18(2.89)	0.056				AX87914809	0.01	2.70E-03	0.71	0.29	6.79(2.4)	0.62(2.46)	0.047
AX87923518	0.01	2.88E-03	0.77	0.23	3.85(1.98)	2.03(1.92)	0.052				AX87961791	0.01	2.70E-03	0.89	0.11	4.21(10.43)	1.01(10.47)	0.007
AX88288357	0.01	2.88E-03	0.76	0.24	1.91(1.56)	6.66(1.72)	0.005				AX88034310	0.01	2.71E-03	0.77	0.23	2.95(3.71)	11.35(3.9)	0.009
AX88127329	0	2.89E-03	0.75	0.25	5.9(1.78)	2.59(1.82)	0.043				AX88001150	0.01	2.72E-03	0.69	0.31	3.31(2.42)	6.14(2.51)	0.001
AX88215885	0	2.89E-03	0.75	0.25	5.9(1.78)	2.59(1.82)	0.043				AX88269541	0.01	2.72E-03	0.95	0.05	5.5(2.35)	-	0.001
AX88025771	0.01	2.90E-03	0.85	0.15	3.57(2.58)	2.18(2.64)	0.040				AX88208881	0.01	2.76E-03	0.72	0.28	6.3(2.03)	1.57(2.25)	0.036
AX88283912	0.01	2.91E-03	0.73	0.27	3.2(1.66)	1.36(1.83)	0.016				AX88109887	0.01	2.77E-03	0.75	0.25	6.97(2.94)	0.11(2.99)	0.055
AX87939255	0.01	2.92E-03	0.55	0.45	1.83(1.24)	5.64(1.36)	0.005				AX88190281	0	2.77E-03	0.51	0.49	6.06(2.06)	3.17(1.97)	0.050
AX87987199	0.01	2.92E-03	0.55	0.45	3.74(1.24)	0.08(1.36)	0.041				AX88275966	<.001	2.79E-03	0.59	0.41	4.72(2.07)	4.64(2.1)	0.020
AX88183357	0.01	2.92E-03	0.55	0.45	1.83(1.24)	5.64(1.36)	0.005				AX88052896	0.01	2.79E-03	0.78	0.22	8.29(3.26)	2.25(3.39)	0.044
AX87968996	0.01	2.93E-03	0.84	0.16	3.51(2.48)	2.96(2.45)	0.052				AX88205530	0.01	2.79E-03	0.65	0.35	5.94(1.98)	0.83(2.21)	0.048
AX88236438	0.01	2.94E-03	0.53	0.47	3.5(1.17)	0.38(1.33)	0.037				AX87979020	0.01	2.84E-03	0.70	0.30	6.06(2.36)	0.42(2.37)	0.041
AX87912650	0.01	2.94E-03	0.62	0.38	3.91(1.57)	1.64(1.43)	0.037				AX88097115	0	2.86E-03	0.83	0.17	9.35(2.83)	4.79(3.14)	0.123
AX88098031	0	2.94E-03	0.87	0.13	3.3(2.2)	-	0.004				AX88008502	0.01	2.87E-03	0.79	0.21	3.77(2.18)	3.58(2.66)	0.003
AX88190914	0.01	2.95E-03	0.52	0.48	3.81(1.25)	0.87(1.25)	0.045				AX88111601	0.01	2.88E-03	0.79	0.21	2.43(2.62)	13.62(2.9)	0.026
AX88187423	0	2.95E-03	0.56	0.44	4.53(1.38)	2.07(1.34)	0.058				AX88079758	0	2.88E-03	0.61	0.39	6.94(2.11)	4(2.02)	0.075
AX88113424	0.01	2.95E-03	0.89	0.11	3.21(5.69)	2.35(5.87)	0.030				AX88210293	0.01	2.88E-03	0.91	0.09	0.14(10.59)	10.56(10.53)	0.036
AX88060995	0	2.96E-03	0.81	0.19	3.22(2.1)	2.12(2.23)	0.006				AX88220467	0.01	2.88E-03	0.58	0.42	5.63(1.95)	2.52(2.01)	0.050
AX88103616	0.01	2.99E-03	0.93	0.07	4.03(2.82)	-	0.003				AX87949390	0	2.88E-03	0.52	0.48	6.3(2.06)	3.52(2.02)	0.052
AX88066851	0.01	3.00E-03	0.90	0.10	6.47(2.65)	1.06(2.93)	0.033				AX88022015	0.01	2.91E-03	0.53	0.47	5.81(2)	0.96(2)	0.044
AX88115157	0.01	3.00E-03	0.90	0.10	6.47(2.65)	1.06(2.93)	0.033				AX88132872	0.01	2.91E-03	0.55	0.45	5.54(1.87)	0.14(2.01)	0.039
AX88041706	0.01	3.00E-03	0.91	0.09	8.78(4.58)	2.17(4.72)	0.047				AX88267929	0.01	2.93E-03	0.72	0.28	6.27(2.03)	1.6(2.26)	0.035
AX88272572	0.01	3.00E-03	0.57	0.43	4.25(1.43)	0.51(1.41)	0.052				AX88208885	0.01	2.93E-03	0.86	0.14	10.74(4.37)	3.91(4.68)	0.042
AX88009812	0.01	3.03E-03	0.61	0.39	3.98(1.43)	1.3(1.44)	0.037				AX87953655	0.01	2.95E-03	0.56	0.44	5.47(1.84)	0.22(1.95)	0.039
AX88181793	<.001	3.03E-03	0.88	0.12	16.07(3.92)	12.17(3.98)	0.054				AX88243447	<.001	2.95E-03	0.59	0.41	4.94(1.92)	4.58(2.03)	0.044
AX88169215	0.01	3.04E-03	0.80	0.20	6(2.22)	1.64(2.25)	0.047				AX88147659	0.01	2.98E-03	0.71	0.29	5.09(2.11)	1.34(2.29)	0.036
AX88177823	0	3.05E-03	0.55	0.45	3.34(1.19)	2.44(1.3)	0.029				AX87960417	0	3.00E-03	0.62	0.38	1.88(2.18)	12.21(2.1)	0.002
AX88041769	0.01	3.06E-03	0.89	0.11	3.2(5.71)	2.38(5.89)	0.030				AX88274930	0.01	3.01E-03	0.58	0.42	5.98(1.87)	2.41(2.13)	0.044
AX88050332	0.01	3.09E-03	0.75	0.25	5.06(1.93)	1.29(1.99)	0.069				AX88153060	0.01	3.01E-03	0.85	0.15	3.75(4.63)	13.25(4.82)	0.022
AX87934992	0	3.10E-03	0.56	0.44	3(1.08)	1.97(1.35)	0.023				AX88222449	0.01	3.02E-03	0.78	0.22	8.32(3.26)	2.37(3.39)	0.083
AX88021418	0	3.10E-03	0.56	0.44	3(1.08)	1.97(1.35)	0.023				AX87874261	0.01	3.03E-03	0.70	0.30	4.62(2.18)	2.42(2.46)	0.036
AX88204859	0	3.10E-03	0.89	0.11	0.1(1.47)	9.22(2.49)	0.057				AX88307563	0.01	3.05E-03	0.57	0.43	5.49(1.94)	1.08(2.01)	0.038
AX88288204	0.01	3.11E-03	0.75	0.25	4.45(1.93)	0.31(1.93)	0.040				AX88288357	0.01	3.06E-03	0.76	0.24	3.16(2.32)	8.3(2.57)	0.001
AX88307309	0.01	3.11E-03	0.75	0.25	4.53(1.7)	0.26(1.74)	0.048				AX88153554	0.01	3.07E-03	0.65	0.35	5.75(1.97)	0.74(2.14)	0.043
AX88202325	0.01	3.13E-03	0.90	0.10	9.2(3.87)	2.83(3.85)	0.050				AX87989045	0.01	3.09E-03	0.56	0.44	5.87(2)	0.45(2.01)	0.045
AX88054140	0	3.15E-03	0.69	0.31	1.05(1.46)	8.64(1.53)	0.012				AX88166241	0.01	3.11E-03	0.50	0.50	5.76(1.93)	0.32(2.02)	0.045
AX88164920	0.01	3.16E-03	0.68	0.32	4.31(1.46)	0.73(1.48)	0.041				AX88106980	0	3.13E-03	0.67	0.33	4.43(2.21)	4.27(2.19)	0.041
AX88222715	0.01	3.17E-03	0.83	0.17	2.44(1.65)	5.22(2.03)	0.002				AX87998985	0.01	3.16E-03	0.52	0.48	5.97(2.01)	1.48(1.94)	0.048
AX87989079	0.01	3.18E-03	0.81	0.19	2.89(2.35)	1.52(2.49)	0.025				AX87993410	0.01	3.17E-03	0.91	0.09	3.86(5.98)	6.97(6.17)	0.002
AX88196690	0.01	3.19E-03	0.63	0.37	2.88(1.15)	1.68(1.37)	0.029				AX87935696	0	3.17E-03	0.61	0.39	6.92(2.12)	4.01(2.02)	0.074
AX88139531	0.01	3.19E-03	0.69	0.31	3.41(1.42)	0.78(1.58)	0.034				AX88194257	0	3.18E-03	0.91	0.09	3.38(7.39)	44.93(7.56)	0.496
AX88017288	0.01	3.19E-03	0.60	0.40	4.05(1.35)	0.51(1.37)	0.050				AX88181211	0	3.19E-03	0.51	0.49	5.39(1.83)	0.44(1.95)	0.039
AX88020682	0.01	3.20E-03	0.70	0.30	2.36(1.7)	7.28(1.56)	0.001				AX88127329	0	3.21E-03	0.75	0.25	8.98(2.65)	4.37(2.72)	0.043
AX88070408	0	3.20E-03	0.61	0.39	3.98(1.27)	2.46(1.35)	0.055				AX88215885	0	3.21E-03	0.75	0.25	8.98(2.65)	4.37(2.72)	0.043
AX88248363	0.01	3.22E-03	0.66	0.34	4.18(1.33)	2.13(1.47)	0.030				AX87917742	0.01	3.21E-03	0.79	0.21	6.69(2.51)	0.74(2.74)	0.036
AX88077437	0.01	3.22E-03	0.61	0.39	2.92(1.56)	6.69(1.48)	0.006				AX88016878	0.01	3.21E-03	0.79	0.21	6.69(2.51)	0.74(2.74)	0.047
AX88309344	0	3.22E-03	0.60	0.40	3.81(1.44)	2.35(1.33)	0.032				AX88123744	0.01	3.21E-03	0.79	0.21	6.69(2.51)	0.74(2.74)	0.036
AX88067081	0	3.24E-03	0.91	0.09	3.13(2.71)	-	0.003				AX88138137	0.01	3.22E-03	0.60	0.40	3.14(1.93)	7.9(2.07)	0.003
AX88172104	0	3.24E-03	0.91	0.09	3.13(2.71)	-	0.003				AX88184527	0.01	3.31E-03	0.85	0.15	5.03(4.94)	4.04(4.97)	0.048
AX87930165	0.01	3.25E-03	0.62	0.38	4.18(1.56)	1.35(1.4)	0.060				AX88034619	0.01	3.35E-03	0.55	0.45	2.61(1.86)	8.4(2)	0.004
AX88260528	0.01	3.25E-03	0.62	0.38	4.18(1.56)	1.35(1.4)	0.044				AX88203005	0	3.38E-03	0.85	0.15	3.78(2.52)	6.97(3.1)	0.052
AX88293829	0.01	3.25E-03	0.62	0.38	4.18(1.56)	1.35(1.4)	0.060				AX88108299	0	3.39E-03	0.72	0.28	2.99(1.73)	-	0.004
AX87952378	0.01	3.28E-03	0.92	0.08	7.93(2.71)	3.44(3.06)	0.021				AX88116087	0	3.39E-03	0.95	0.05	6(2.45)	-	0.002
AX87927614	0.01	3.29E-03	0.81	0.19	4.55(2.11)	0.14(2.21)	0.037				AX87913460	0.02	3.41E-03	0.66	0.34	6.31(2.38)	0.37(2.32)	0.051
AX87911140	0.01	3.29E-03	0.71	0.29	4.78(1.49)	2.07(1.64)	0.037				AX87912161	0.01	3.42E-03	0.67	0.33	5.58(2.15)	0.89(2.22)	0.042
AX88024756	0	3.29E-03	0.94	0.06	3.67(2.48)	-	0.002				AX88241752	0.01	3.43E-03	0.74	0.26	3.7(3.21)	4.38(3.23)	0.037
AX87996924	0.01	3.30E-03	0.67	0.33	4.26(1.32)	1.94(1.46)	0.062				AX88085193	0.01	3.44E-03	0.77	0.23	6.64(2.91)	1.11(2.87)	0.050
AX88001150	0.01	3.31E-03	0.69	0.31	2.27(1.63)	3.44(1.69)	0.002				AX88278844	0.01	3.45E-03	0.85	0.15	5.93(3.22)	2.71(3.42)	0.045
AX88301532	0	3.31E-03	0.52	0.48	3.51(1.23)	2.19(1.33)	0.039				AX88022865	0.01	3.46E-03	0.68	0.32	6.3(2.03)	2.82(2.25)	0.064
AX88208885	0.01	3.32E-03	0.86	0.14	7.03(2.94)	2.45(3.14)	0.041				AX88288519	0.01	3.47E-03	0.65	0.35	6.56(2.28)	0.19(2.23)	0.059
AX87906834	0.01	3.33E-03	0.58	0.42	1.4(1.4)	7.37(1.35)	0.000				AX87930165	0.01	3.48E-03	0.62	0.38	6.12(2.31)	1.97(2.08)	0.059
AX88244088	0.01	3.33E-03	0.66	0.34	4.16(1.39)	0.9(1.49)	0.051				AX88260528	0.01	3.48E-03	0.62	0.38	6.12(2.31)	1.97(2.08)	0.044
AX88254208	0.01	3.33E-03	0.79	0.21	3.43(1.63)	1.31(1.88)	0.014				AX88293829	0.01	3.48E-03	0.62	0.38	6.12(2.31)	1.97(2.08)	0.059
AX88165531	0.01	3.33E-03	0.61	0.39	3.63(1.27)	0.43(1.36)	0.035				AX88130083	0	3.49E-03	0.52	0.48	5.73(1.95)	3.85(1.9)	0.047
AX88131963	0.01	3.33E-03	0.74	0.26	2.69(1.64)	4.16(1.82)	0.001				AX88277537	0.01	3.50E-03	0.79	0.21	6.68(2.51)	0.75(2.74)	0.036
AX87999145	0.01	3.34E-03	0.77	0.23	1.94(1.76)	6.52(1.9)	0.005				AX88052344	0.01	3.50E-03	0.77	0.23	5.56(2.39)	1.12(2.73)	0.036
AX88055747	0.01	3.34E-03	0.73	0.27	2.43(1.56)	5.01(1.6)	0.000				AX87888847	0.01	3.51E-03	0.79	0.21	3.25(3.19)	7.75(3.42)	0.001
AX87987383	0	3.35E-03	0.80	0.20	2.34(1.6)	-	0.004				AX87884883	0.01	3.51E-03	0.70	0.30	2.86(2.18)	9.15(2.36)	0.001
AX87896091	0.01	3.35E-03	0.89	0.11	11.13(7.22)	5.41(7.27)	0.054				AX87926633	0	3.51E-03	0.81	0.19	4.69(2.74)	4.28(2.87)	0.049
AX88147005	0.01	3.36E-03	0.55	0.45	1.31(1.33)	5.86(1.45)	0.002				AX88188149	0.01	3.52E-03	0.71	0.29	7.46(2.45)	1.72(2.28)	0.077
AX87928059	0.01	3.37E-03	0.63	0.37	3.73(1.34)	0.32(1.5)	0.042				AX87896055	0.01	3.52E-03	0.76	0.24	6.86(2.4)	1.42(2.58)	0.039
AX88111601	0.01	3.41E-03	0.79	0.21	1.71(1.76)	8.42(1.94)	0.019				AX88143113	0.01	3.52E-03	0.76	0.24	6.86(2.4)	1.42(2.58)	0.039
AX87930108	0.01	3.41E-03	0.86	0.14	2.44(2.59)	8.65(2.74)	0.019				AX88222715	0.01	3.53E-03	0.83	0.17	3.18(2.46)	9.16(3.03)	0.006
AX87953655	0.01	3.42E-03	0.56	0.44	3.58(1.24)	0.29(1.31)	0.037				AX87903793	0.01	3.54E-03	0.71	0.29	5.85(2.45)	0.93(2.6)	0.034
AX87939321	0.01	3.43E-03	0.81	0.19	2.21(2.11)	6.85(2.22)	0.008				AX88169215	0.01	3.55E-03	0.80	0.20	8.11(3.3)	1.4(3.35)	0.046
AX87945026	0.01	3.45E-03	0.60	0.40	3.59(1.26)	0.38(1.35)	0.035				AX87907483	0.01	3.57E-03	0.88	0.12	3.88(4.08)	15.03(4.26)	0.032
AX88281531	0.01	3.45E-03	0.60	0.40	3.59(1.26)	0.38(1.35)	0.035				AX88139531	0.01	3.60E-03	0.69	0.31	4.6(2.11)	2.12(2.35)	0.035
AX87883216	0.38	3.45E-03	0.80	0.20	2.48(1.78)	5.52(2.03)	0.001				AX87888509	0.01	3.62E-03	0.55	0.45	5.12(1.79)	1.14(1.94)	0.038
AX88050869	0	3.49E-03	0.59	0.41	2.95(1.18)	-	0.008				AX88193449	0.01	3.64E-03	0.54	0.46	3.06(1.77)	7.43(1.99)	0.009
AX88275966	<.001	3.49E-03	0.59	0.41	3.16(1.4)	2.98(1.41)	0.019				AX87904085	0.01	3.64E-03	0.66	0.34	5.72(2.23)	1.48(2.26)	0.034
AX88055482	0.01	3.49E-03	0.61	0.39	3.59(1.36)	1.4(1.43)	0.029				AX88023534	0.01	3.64E-03	0.66	0.34	5.26(2.27)	2.09(2.28)	0.043
AX87923641	0.01	3.49E-03	0.81	0.19	2.2(2.11)	6.85(2.22)	0.008				AX88182204	0.01	3.67E-03	0.61	0.39	3.58(1.98)	8.28(2.29)	0.004
AX88104614	0.01	3.53E-03	0.83	0.17	5.3(2.15)	0.71(2.23)	0.054				AX88065985	0	3.67E-03	0.60	0.40	6.22(1.91)	3.6(2.09)	0.059
AX88276277	0.01	3.56E-03	0.52	0.48	1.35(1.28)	6.56(1.35)	0.004				AX87912650	0.01	3.67E-03	0.62	0.38	5.79(2.32)	2.38(2.13)	0.038
AX88152143	0.01	3.57E-03	0.87	0.13	7.49(3.59)	1.56(3.52)	0.053				AX88163003	0.01	3.68E-03	0.71	0.29	4.91(2.45)	2.64(2.49)	0.017
AX88098578	0.01	3.58E-03	0.93	0.07	3.34(4.2)	12.66(4.46)	0.045				AX88023100	0.01	3.68E-03	0.51	0.49	5.65(1.96)	1.85(1.96)	0.044
AX88084943	0.01	3.59E-03	0.67	0.33	4.23(1.47)	0.49(1.45)	0.043				AX88287456	0	3.68E-03	0.54	0.46	5.4(1.97)	3.48(1.91)	0.036
AX88238092	0.02	3.60E-03	0.60	0.40	3.44(1.2)	0.23(1.35)	0.033				AX87969084	0.01	3.68E-03	0.64	0.36	5.12(2.13)	2.72(2.24)	0.048
AX88158921	0.01	3.61E-03	0.53	0.47	3.93(1.34)	0.39(1.41)	0.043				AX87912193	0.01	3.68E-03	0.78	0.22	5.55(2.82)	2.17(3)	0.018
AX88167028	0.57	3.63E-03	0.89	0.11	3.02(2.06)	-	0.003				AX88246077	0.01	3.70E-03	0.91	0.09	8.38(2.76)	3.33(3.93)	0.015
AX88167699	0.6	3.67E-03	0.92	0.08	3.72(2.56)	-	0.003				AX88186956	0.01	3.70E-03	0.92	0.08	8.38(4.77)	0.17(5.26)	0.027
AX88276725	0	3.67E-03	0.61	0.39	3.94(1.28)	2.51(1.35)	0.030				AX87884746	0	3.71E-03	0.58	0.42	4.56(1.81)	6.93(2.01)	0.015
AX88049721	0.02	3.68E-03	0.53	0.47	3.94(1.35)	0.57(1.35)	0.045				AX88014683	0.01	3.74E-03	0.91	0.09	0.05(10.59)	10.39(10.54)	0.034
AX88304026	0.01	3.69E-03	0.61	0.39	1.96(1.36)	5.93(1.4)	0.001				AX87995826	0.01	3.76E-03	0.74	0.26	5.09(2.31)	2.84(2.4)	0.043
AX88082900	0.01	3.69E-03	0.74	0.26	4.35(1.45)	1.33(1.59)	0.031				AX88057573	0.01	3.76E-03	0.84	0.16	3.02(3.74)	15.59(3.95)	0.041
AX88289031	0.01	3.72E-03	0.65	0.35	4.36(1.38)	1.81(1.43)	0.062				AX88271025	0.01	3.77E-03	0.67	0.33	2.66(1.77)	7.44(2.08)	0.000
AX87900517	0.01	3.72E-03	0.61	0.39	3.94(1.41)	0.48(1.5)	0.042				AX88289412	0.02	3.78E-03	0.58	0.42	5.29(2.03)	1.35(2.05)	0.035
AX88080586	0.01	3.73E-03	0.91	0.09	2.88(2.57)	-	0.003				AX88075419	0.01	3.78E-03	0.72	0.28	4.97(2.23)	1.83(2.39)	0.019
AX87993896	0	3.73E-03	0.67	0.33	4.73(1.4)	2.65(1.45)	0.039				AX87883178	0	3.78E-03	0.57	0.43	6.16(1.91)	3.17(2)	0.059
AX87938105	0	3.74E-03	0.88	0.12	4.17(4.67)	10.74(4.87)	0.021				AX88098036	0.01	3.80E-03	0.52	0.48	5.4(1.82)	1(2.02)	0.040
AX87965935	0.01	3.74E-03	0.90	0.10	7.42(3.58)	1.09(3.58)	0.045				AX88188358	0.01	3.81E-03	0.93	0.07	5.25(6.9)	8.37(7.16)	0.001
AX88154255	0.01	3.75E-03	0.82	0.18	3.93(2.02)	0.67(2.26)	0.021				AX88180389	0.01	3.81E-03	0.59	0.41	5.44(1.86)	0.67(2.04)	0.042
AX87960417	0	3.75E-03	0.62	0.38	1.18(1.47)	8.21(1.41)	0.002				AX87990674	<.001	3.82E-03	0.61	0.39	4.97(2.07)	4.17(2.13)	0.023
AX87888204	0.01	3.75E-03	0.56	0.44	1.57(1.32)	5.87(1.36)	0.002				AX88001169	<.001	3.82E-03	0.61	0.39	4.57(2.07)	5.37(2.13)	0.047
AX88213037	0.01	3.76E-03	0.70	0.30	2.97(1.47)	1.79(1.66)	0.033				AX88197886	0.02	3.83E-03	0.88	0.12	6.93(3.96)	1(4.33)	0.033
AX88138137	0.01	3.76E-03	0.60	0.40	1.88(1.3)	5.64(1.39)	0.002				AX88050332	0.01	3.84E-03	0.75	0.25	7.82(2.87)	2.61(2.97)	0.083
AX87924064	0.02	3.78E-03	0.60	0.40	3.38(1.21)	0.1(1.35)	0.030				AX87930108	0.01	3.84E-03	0.86	0.14	3.4(3.86)	14.54(4.09)	0.031
AX87974291	0	3.78E-03	0.56	0.44	3.82(1.21)	2.67(1.3)	0.049				AX88144466	0.02	3.86E-03	0.62	0.38	3.12(2.08)	8.75(2.14)	0.001
AX88026826	0.01	3.79E-03	0.60	0.40	4.1(1.36)	0.32(1.39)	0.050				AX88076289	0.01	3.86E-03	0.76	0.24	4.53(2.51)	3.43(2.72)	0.008
AX88153296	0.01	3.81E-03	0.63	0.37	4.07(1.33)	1.16(1.47)	0.041				AX88257229	0.01	3.86E-03	0.76	0.24	4.53(2.51)	3.43(2.72)	0.008
AX88097678	0.01	3.81E-03	0.51	0.49	3.69(1.27)	0.52(1.4)	0.039				AX87944807	<.001	3.87E-03	0.85	0.15	2.62(4.78)	32.54(5.01)	0.293
AX87973536	0	3.81E-03	0.79	0.21	3(2.06)	2.58(2.08)	0.005				AX88194363	0.02	3.87E-03	0.64	0.36	5.38(1.89)	0.1(2.07)	0.037
AX88261234	0.02	3.81E-03	0.66	0.34	3.68(1.37)	0.18(1.42)	0.035				AX88104614	0.01	3.87E-03	0.83	0.17	8.2(3.2)	1.67(3.32)	0.065
AX88017960	0.01	3.83E-03	0.53	0.47	3.89(1.32)	0.6(1.3)	0.046				AX87914686	0	3.88E-03	0.60	0.40	6.2(1.91)	3.68(2.09)	0.059
AX87978840	0.02	3.84E-03	0.58	0.42	3.58(1.23)	0.18(1.31)	0.037				AX87993896	0	3.89E-03	0.67	0.33	7.08(2.07)	4.13(2.17)	0.040
AX87985178	0.01	3.85E-03	0.70	0.30	1.35(1.48)	8.41(1.58)	0.010				AX88263977	0.02	3.90E-03	0.77	0.23	2.95(2.78)	11.11(3)	0.009
AX88229944	0.01	3.87E-03	0.71	0.29	1.62(1.4)	6.42(1.61)	0.003				AX88089986	0	3.90E-03	0.77	0.23	4.59(2.71)	4.55(2.67)	0.005
AX87966401	0.02	3.88E-03	0.91	0.09	3.09(3.98)	7.44(4)	0.009				AX88212755	0.02	3.91E-03	0.78	0.22	7(2.6)	1.31(2.79)	0.039
AX88307563	0.01	3.90E-03	0.57	0.43	3.64(1.31)	0.57(1.35)	0.036				AX87995939	0.02	3.92E-03	0.78	0.22	6.38(3.54)	1.25(3.55)	0.046
AX88130769	0.01	3.92E-03	0.74	0.26	4.07(1.49)	0.42(1.65)	0.035				AX88060914	0.02	3.92E-03	0.78	0.22	6.38(3.54)	1.25(3.55)	0.046
AX88162175	0.02	3.92E-03	0.58	0.42	3.58(1.26)	0.14(1.39)	0.038				AX88114138	0.02	3.92E-03	0.78	0.22	3.82(3.54)	8.94(3.55)	0.001
AX88305639	0.01	3.93E-03	0.72	0.28	1.46(1.65)	9.15(1.68)	0.015				AX88152352	0.02	3.92E-03	0.78	0.22	6.38(3.54)	1.25(3.55)	0.046
AX88281186	0.01	3.93E-03	0.53	0.47	2.35(1.24)	4.84(1.35)	0.013				AX88190957	0	3.94E-03	0.56	0.44	5.98(1.88)	4.23(1.97)	0.038
AX88182872	0.02	3.94E-03	0.75	0.25	3.19(1.23)	0.5(1.61)	0.019				AX88187423	0	3.94E-03	0.56	0.44	6.56(2.05)	3.43(2)	0.055
AX88286688	0.01	3.94E-03	0.83	0.17	2.96(2.55)	3.32(2.5)	0.001				AX87908603	0.02	3.94E-03	0.67	0.33	6.06(2.18)	0.23(2.23)	0.044
AX87967783	0.01	3.96E-03	0.66	0.34	2.41(1.31)	3.9(1.49)	0.004				AX88288096	0.02	3.95E-03	0.75	0.25	5.78(2.49)	1.01(2.59)	0.039
AX88166241	0.02	3.96E-03	0.50	0.50	3.78(1.3)	0.42(1.36)	0.041				AX88135197	0.01	3.95E-03	0.59	0.41	6.24(2.09)	1.52(2.12)	0.052
AX87887597	0.01	3.98E-03	0.67	0.33	4.15(1.45)	0.09(1.49)	0.044				AX88304333	0.01	3.97E-03	0.86	0.14	5.15(3.4)	6.16(3.75)	0.000
AX88226680	0.02	3.98E-03	0.72	0.28	4.58(1.68)	0.62(1.68)	0.057				AX87883353	0.01	3.97E-03	0.77	0.23	5.25(3.14)	1.54(3.33)	0.018
AX87989045	0.02	3.99E-03	0.56	0.44	3.85(1.35)	0.38(1.35)	0.042				AX87998169	0.01	3.98E-03	0.66	0.34	5.24(2.27)	2.09(2.28)	0.043
AX87945741	0.01	3.99E-03	0.76	0.24	2.94(2)	4.69(1.94)	0.001				AX88076129	0.01	3.98E-03	0.66	0.34	5.24(2.27)	2.09(2.28)	0.043
AX88238241	0.01	4.01E-03	0.76	0.24	6.35(2.46)	2.15(2.48)	0.119				AX88053995	0.01	3.98E-03	0.85	0.15	5.81(3.27)	2.02(3.68)	0.037
AX88149842	0.01	4.01E-03	0.82	0.18	4.15(1.44)	0.69(1.9)	0.024				AX88310014	0.01	4.00E-03	0.83	0.17	5.02(3.02)	1.86(3.31)	0.012
AX88074564	0.01	4.05E-03	0.74	0.26	1.19(1.47)	7.65(1.67)	0.014				AX88087343	0.01	4.00E-03	0.83	0.17	2.72(2.83)	13.12(3.14)	0.026
AX88000152	0.53	4.05E-03	0.90	0.10	2.01(4.6)	35.81(4.67)	0.699				AX88136733	0.01	4.01E-03	0.79	0.21	8.3(3.31)	2.59(3.44)	0.090
AX88214376	0	4.05E-03	0.75	0.25	2.11(1.6)	3.14(1.8)	0.031				AX88296317	0.01	4.01E-03	0.79	0.21	8.3(3.31)	2.59(3.44)	0.090
AX88150074	<.001	4.08E-03	0.78	0.22	0.62(1.8)	14.76(1.95)	0.123				AX87882422	0.01	4.01E-03	0.79	0.21	2.54(3.03)	15.61(3.3)	0.039
AX87924719	0.01	4.08E-03	0.74	0.26	2.61(1.73)	4.86(1.77)	0.000				AX88273721	0.02	4.06E-03	0.72	0.28	5.34(2.2)	0.57(2.36)	0.034
AX88116087	0	4.10E-03	0.95	0.05	3.96(2.74)	-	0.002				AX87895009	0.01	4.10E-03	0.72	0.28	5.74(2.04)	1.08(2.36)	0.033
AX88092859	0.01	4.10E-03	0.59	0.41	1.4(1.4)	7.1(1.36)	0.000				AX88099805	0.01	4.10E-03	0.80	0.20	1.35(4.68)	6.45(4.77)	0.025
AX88150149	0.02	4.11E-03	0.64	0.36	3.72(1.37)	0.49(1.45)	0.035				AX88221271	0.01	4.10E-03	0.80	0.20	1.35(4.68)	6.45(4.77)	0.025
AX88305139	0.01	4.12E-03	0.82	0.18	1.34(1.26)	6.35(2.33)	0.014				AX88281256	0	4.11E-03	0.53	0.47	5.6(1.97)	3.63(1.93)	0.045
AX87887314	0	4.14E-03	0.92	0.08	3.58(2.49)	-	0.003				AX88070408	0.01	4.11E-03	0.61	0.39	5.72(1.89)	3.14(2.02)	0.051
AX87927467	0.01	4.15E-03	0.93	0.07	4.49(3.48)	5.6(3.64)	0.000				AX87943185	0.01	4.12E-03	0.77	0.23	8.53(2.84)	3.11(2.84)	0.047
AX88034899	0.02	4.15E-03	0.67	0.33	3.83(1.56)	0.74(1.53)	0.044				AX88156659	0.01	4.12E-03	0.77	0.23	8.53(2.84)	3.11(2.84)	0.047
AX88199688	0.02	4.16E-03	0.88	0.12	5.5(2.51)	0.32(2.6)	0.042				AX88175809	0.01	4.12E-03	0.77	0.23	8.53(2.84)	3.11(2.84)	0.047
AX88313893	0.02	4.16E-03	0.88	0.12	5.5(2.51)	0.32(2.6)	0.042				AX87973536	0.01	4.12E-03	0.79	0.21	4.24(3.07)	5.27(3.11)	0.001
AX88044527	0	4.16E-03	0.53	0.47	3.02(1.3)	4.37(1.31)	0.021				AX88132529	0.02	4.13E-03	0.60	0.40	4.02(1.69)	1.44(2.08)	0.025
AX88279194	0.02	4.16E-03	0.62	0.38	3.81(1.32)	0.37(1.38)	0.044				AX88190759	0.01	4.13E-03	0.78	0.22	3.28(2.59)	10.92(2.78)	0.008
AX87882422	0.01	4.16E-03	0.79	0.21	1.74(2.04)	10.2(2.22)	0.035				AX88136330	0	4.14E-03	0.68	0.32	7.33(2.22)	3.95(2.38)	0.043
AX87968187	0.01	4.17E-03	0.75	0.25	1.73(1.8)	9.38(1.83)	0.021				AX88004066	0.01	4.14E-03	0.72	0.28	7.19(2.19)	3.72(2.52)	0.036
AX87888166	0.02	4.19E-03	0.68	0.32	3.85(1.43)	0.18(1.5)	0.036				AX88191567	0.01	4.14E-03	0.64	0.36	4.57(2.05)	3.02(2.28)	0.038
AX87974212	0.02	4.19E-03	0.68	0.32	3.85(1.43)	0.18(1.5)	0.036				AX88045665	0	4.15E-03	0.94	0.06	6.49(2.55)	-	0.002
AX88292470	0.01	4.19E-03	0.58	0.42	3.7(1.21)	1.68(1.36)	0.031				AX87887488	0.01	4.15E-03	0.88	0.12	7.83(2.91)	0.83(3.54)	0.034
AX88228538	0	4.19E-03	0.81	0.19	1.73(2.43)	15.08(2.44)	0.103				AX87938105	0	4.16E-03	0.88	0.12	5.36(6.96)	14.89(7.25)	0.021
AX87985125	0.01	4.19E-03	0.74	0.26	4.28(1.77)	0.8(1.74)	0.052				AX88312617	0.01	4.17E-03	0.75	0.25	5.23(2.59)	2.09(2.57)	0.039
AX88009200	<.001	4.20E-03	0.83	0.17	9.48(2.19)	8.01(2.29)	0.029				AX88035807	0.01	4.17E-03	0.85	0.15	9.75(3.43)	3.69(3.66)	0.032
AX88203928	0.02	4.20E-03	0.67	0.33	3.5(1.43)	0.54(1.49)	0.028				AX88168577	0.01	4.17E-03	0.68	0.32	6.12(2.15)	0.94(2.43)	0.051
AX88186956	0.01	4.21E-03	0.92	0.08	5.36(3.2)	0.31(3.53)	0.025				AX87931057	0.02	4.18E-03	0.81	0.19	6.93(2.73)	0.94(2.9)	0.034
AX88305670	0.01	4.22E-03	0.69	0.31	3.26(1.63)	2.29(1.59)	0.041				AX87891574	0.01	4.19E-03	0.72	0.28	2.89(2.06)	6.84(2.41)	0.000
AX87949390	0	4.22E-03	0.52	0.48	4.06(1.39)	2.26(1.36)	0.047				AX88075589	0.02	4.20E-03	0.89	0.11	9.72(4.75)	1.9(4.85)	0.037
AX88261308	0.01	4.24E-03	0.73	0.27	4.64(1.51)	1.22(1.6)	0.042				AX88190598	0.02	4.22E-03	0.87	0.13	3.53(4.33)	14.77(4.54)	0.033
AX87910430	0.01	4.24E-03	0.68	0.32	3.84(1.32)	0.73(1.46)	0.043				AX88126596	0.01	4.24E-03	0.79	0.21	6.7(2.5)	0.72(2.74)	0.037
AX88310155	0.02	4.24E-03	0.92	0.08	3.15(4.78)	13.55(5.01)	0.058				AX88116980	0.02	4.25E-03	0.59	0.41	5.44(1.95)	0.26(2.04)	0.040
AX87877862	0	4.26E-03	0.92	0.08	2.96(2.06)	-	0.002				AX88179169	0.02	4.25E-03	0.65	0.35	5.51(1.97)	0.57(2.11)	0.039
AX88090634	0	4.26E-03	0.92	0.08	2.96(2.06)	-	0.002				AX88037010	0.02	4.27E-03	0.83	0.17	3.79(5.66)	9.01(5.72)	0.004
AX88030220	0.01	4.27E-03	0.60	0.40	3.2(1.25)	1.27(1.4)	0.024				AX87888455	0	4.28E-03	0.71	0.29	1.59(2.28)	14.08(2.45)	0.021
AX88107324	0.01	4.30E-03	0.82	0.18	3.75(2.71)	1.79(2.68)	0.041				AX88109173	0.01	4.30E-03	0.56	0.44	5.63(2.02)	0.85(1.98)	0.041
AX88014655	0.02	4.32E-03	0.67	0.33	3.59(1.36)	0.32(1.47)	0.037				AX88054653	0.01	4.31E-03	0.85	0.15	5.06(6.3)	4.23(6.33)	0.003
AX88027318	0.02	4.32E-03	0.67	0.33	3.59(1.36)	0.32(1.47)	0.032				AX88198084	0.01	4.31E-03	0.74	0.26	6.48(2.65)	0.88(2.61)	0.040
AX88168577	0.02	4.32E-03	0.68	0.32	3.71(1.45)	0.52(1.63)	0.032				AX88098211	0.01	4.33E-03	0.77	0.23	3.09(2.3)	7.1(2.48)	0.000
AX88181211	0.02	4.33E-03	0.51	0.49	3.54(1.23)	0.38(1.31)	0.036				AX88052192	0.02	4.35E-03	0.93	0.07	9.74(10.12)	0.21(10.2)	0.036
AX88212582	0.01	4.34E-03	0.85	0.15	3.35(7.1)	8.17(7.1)	0.009				AX87929181	0.01	4.35E-03	0.88	0.12	4.51(5.39)	4.3(5.39)	0.001
AX88271018	0.01	4.34E-03	0.66	0.34	4.74(1.6)	1.02(1.5)	0.052				AX88289031	0.01	4.36E-03	0.65	0.35	6.48(2.04)	3.2(2.14)	0.067
AX88315593	0.01	4.34E-03	0.66	0.34	4.74(1.6)	1.02(1.5)	0.052				AX88022705	0.02	4.38E-03	0.88	0.12	8.5(4.72)	1.47(4.93)	0.051
AX88009559	0.01	4.36E-03	0.74	0.26	1.8(1.81)	8.75(1.79)	0.012				AX87994123	0.02	4.40E-03	0.86	0.14	8.44(4.04)	1.66(4.23)	0.035
AX88007631	0.01	4.36E-03	0.50	0.50	2.51(1.24)	4.6(1.33)	0.018				AX88249235	0.02	4.40E-03	0.85	0.15	5.91(4.52)	2.73(4.4)	0.011
AX88092757	0.02	4.36E-03	0.91	0.09	7.13(4.25)	1.42(4.36)	0.064				AX88005332	0	4.41E-03	0.88	0.12	15.41(4.49)	9.8(4.68)	0.039
AX87960469	0.01	4.37E-03	0.68	0.32	2.16(1.45)	4.85(1.62)	0.000				AX88288734	0.02	4.42E-03	0.90	0.10	6.08(5.06)	3.73(5.37)	0.041
AX88150225	0.02	4.37E-03	0.64	0.36	3.7(1.38)	0.53(1.46)	0.041				AX88305639	0.01	4.42E-03	0.72	0.28	2.27(2.44)	12.93(2.52)	0.013
AX87971573	0.02	4.38E-03	0.77	0.23	3.77(1.62)	0.51(1.87)	0.035				AX87914578	0.01	4.45E-03	0.96	0.04	6.94(2.63)	-	0.001
AX88056878	0	4.39E-03	0.86	0.14	3.09(2.01)	-	0.004				AX88068173	0	4.46E-03	0.88	0.12	0.34(5.62)	9.73(5.73)	0.034
AX88004475	0.02	4.40E-03	0.88	0.12	3.08(4.43)	12.54(4.42)	0.052				AX88167086	0.01	4.48E-03	0.94	0.06	6.45(2.54)	-	0.002
AX87929181	0.01	4.40E-03	0.88	0.12	2.98(3.62)	4.09(3.62)	0.000				AX88171373	0.01	4.48E-03	0.94	0.06	6.45(2.54)	-	0.002
AX88079052	0.02	4.41E-03	0.78	0.22	4.56(1.92)	0.25(1.95)	0.037				AX87878258	0	4.51E-03	0.89	0.11	2.42(5.08)	33.44(5.32)	0.302
AX88045121	0	4.41E-03	0.87	0.13	9(2.9)	5.11(3.04)	0.039				AX88214376	0.01	4.51E-03	0.75	0.25	3.25(2.39)	4.37(2.68)	0.031
AX88112688	0	4.41E-03	0.79	0.21	2.79(1.85)	0.92(1.96)	0.010				AX87900100	0.01	4.51E-03	0.94	0.06	6.45(4.53)	4.31(5.49)	0.036
AX87980272	0.02	4.43E-03	0.82	0.18	2.09(1.95)	7.39(2.11)	0.013				AX88312737	0.02	4.52E-03	0.56	0.44	5.4(1.91)	0.38(2)	0.041
AX88278215	0.02	4.43E-03	0.89	0.11	5.41(4.81)	0.56(4.9)	0.039				AX88196690	0.01	4.53E-03	0.63	0.37	3.98(1.71)	2.9(2.04)	0.028
AX87994897	0.02	4.43E-03	0.78	0.22	4.47(2.02)	0.7(2.14)	0.046				AX88276725	0.01	4.54E-03	0.61	0.39	5.68(1.9)	3.19(2.02)	0.030
AX88013172	0.01	4.45E-03	0.55	0.45	3.28(1.21)	1.06(1.29)	0.034				AX88108114	0.01	4.54E-03	0.82	0.18	4.02(3.4)	1.18(3.68)	0.008
AX88075616	0.01	4.45E-03	0.55	0.45	3.28(1.21)	1.06(1.29)	0.030				AX88039316	0.02	4.55E-03	0.56	0.44	5.38(1.9)	0.37(2)	0.039
AX88109887	0.02	4.45E-03	0.75	0.25	4.38(1.99)	0.06(2.01)	0.046				AX88077437	0.01	4.55E-03	0.61	0.39	3.79(2.3)	9.69(2.2)	0.004
AX88315171	0.01	4.45E-03	0.65	0.35	4.54(1.45)	2.04(1.49)	0.041				AX88149842	0.02	4.56E-03	0.82	0.18	5.97(2.15)	0.48(2.83)	0.025
AX88168806	0.01	4.45E-03	0.89	0.11	3.17(2.22)	-	0.004				AX88185753	0	4.57E-03	0.58	0.42	5.56(2.19)	4.21(2.18)	0.058
AX88084271	0.01	4.46E-03	0.93	0.07	3.97(2.78)	-	0.003				AX87885195	0.01	4.58E-03	0.71	0.29	4.52(2.17)	2.23(2.46)	0.015
AX88098530	0.01	4.46E-03	0.84	0.16	2.87(2.99)	2.61(3.07)	0.034				AX87996594	0.01	4.58E-03	0.71	0.29	4.52(2.17)	2.23(2.46)	0.015
AX88153554	0.01	4.46E-03	0.65	0.35	3.85(1.32)	0.87(1.43)	0.043				AX88034402	0.01	4.58E-03	0.71	0.29	4.52(2.17)	2.23(2.46)	0.015
AX88096947	<.001	4.49E-03	0.86	0.14	9.65(2.45)	6.96(2.61)	0.032				AX88055708	0	4.58E-03	0.67	0.33	4.19(2.17)	4.32(2.31)	0.009
AX88180082	0.02	4.50E-03	0.85	0.15	6.99(3.54)	1.79(3.51)	0.100				AX88103616	0.01	4.60E-03	0.93	0.07	5.57(2.36)	-	0.002
AX87910139	0.01	4.53E-03	0.86	0.14	6.98(2.59)	2.84(2.71)	0.034				AX88086223	0.02	4.60E-03	0.84	0.16	2.49(2.21)	9.66(3.14)	0.012
AX88094395	0.01	4.53E-03	0.86	0.14	2.07(2.59)	11.89(2.71)	0.058				AX88074319	0.01	4.61E-03	0.81	0.19	2.69(3.23)	15.33(3.44)	0.038
AX88277144	0.01	4.53E-03	0.86	0.14	2.07(2.59)	11.89(2.71)	0.058				AX88111226	0.01	4.61E-03	0.81	0.19	2.69(3.23)	15.33(3.44)	0.038
AX88171545	0.02	4.55E-03	0.88	0.12	5.74(2.37)	1.15(2.53)	0.030				AX88163505	0	4.61E-03	0.86	0.14	17.33(5.11)	11.86(5.32)	0.055
AX88022594	<.001	4.55E-03	0.76	0.24	1.09(1.8)	12.85(1.8)	0.068				AX88190166	0	4.61E-03	0.86	0.14	17.33(5.11)	11.86(5.32)	0.055
AX87874261	0.01	4.56E-03	0.70	0.30	2.87(1.47)	1.81(1.65)	0.031				AX88229944	0.02	4.61E-03	0.71	0.29	2.64(2.09)	8.55(2.4)	0.001
AX87923988	0.01	4.58E-03	0.89	0.11	2.92(2.04)	-	0.003				AX88238974	0	4.62E-03	0.61	0.39	5.33(2.03)	4.13(2.04)	0.048
AX88234398	0.02	4.58E-03	0.93	0.07	3.08(5.3)	12.63(5.53)	0.046				AX88070495	0.02	4.63E-03	0.60	0.40	4.63(1.76)	1.2(2.04)	0.026
AX87908603	0.02	4.61E-03	0.67	0.33	4.03(1.47)	0.18(1.5)	0.041				AX87911790	0.01	4.64E-03	0.65	0.35	1.45(2.25)	8.68(2.2)	0.001
AX88082387	0.02	4.61E-03	0.72	0.28	3.62(1.61)	0.93(1.66)	0.023				AX87978840	0.02	4.65E-03	0.58	0.42	5.12(1.82)	0.59(1.95)	0.036
AX88211430	0.01	4.62E-03	0.92	0.08	3.23(2.27)	-	0.003				AX87885437	0.02	4.66E-03	0.56	0.44	3.08(1.94)	7.98(2.09)	0.006
AX88203954	0.01	4.62E-03	0.73	0.27	1.47(1.42)	6.45(1.66)	0.005				AX88011782	0.01	4.67E-03	0.59	0.41	3.97(1.65)	6.02(2)	0.011
AX88147659	0.01	4.63E-03	0.71	0.29	3(1.42)	1.48(1.54)	0.032				AX87996107	0.01	4.68E-03	0.79	0.21	2.59(3.16)	15.68(3.19)	0.039
AX87904932	0.02	4.65E-03	0.84	0.16	6.02(2.27)	1.53(2.35)	0.038				AX88226341	0.02	4.72E-03	0.77	0.23	6.46(2.83)	0.87(2.89)	0.046
AX88154303	0.02	4.65E-03	0.84	0.16	6.02(2.27)	1.53(2.35)	0.077				AX88012614	0.02	4.72E-03	0.83	0.17	6.34(5.65)	1.34(5.71)	0.043
AX88219637	0.02	4.65E-03	0.84	0.16	6.02(2.27)	1.53(2.35)	0.077				AX88253653	0.02	4.75E-03	0.93	0.07	11.99(5.32)	3.63(5.62)	0.030
AX88178203	0.02	4.68E-03	0.67	0.33	3.12(1.39)	1.36(1.47)	0.033				AX87949561	0.02	4.75E-03	0.80	0.20	6.92(2.66)	0.26(2.77)	0.037
AX88088145	0.01	4.69E-03	0.75	0.25	1.39(1.81)	10.03(1.99)	0.028				AX88243743	0.02	4.76E-03	0.53	0.47	5.47(1.98)	0.48(2.08)	0.041
AX87911649	0.01	4.70E-03	0.83	0.17	3.16(2.55)	2.65(2.5)	0.041				AX88098578	0.01	4.77E-03	0.93	0.07	4.63(6.23)	21.1(6.62)	0.068
AX87961868	0.01	4.70E-03	0.83	0.17	2.91(2.55)	3.42(2.5)	0.001				AX87989471	0.01	4.77E-03	0.91	0.09	4.53(4.35)	9.26(5.04)	0.004
AX87992059	0.01	4.70E-03	0.83	0.17	3.16(2.55)	2.65(2.5)	0.041				AX88155657	0.01	4.77E-03	0.79	0.21	5.57(2.74)	1.95(2.83)	0.042
AX88202337	0.01	4.70E-03	0.83	0.17	2.91(2.55)	3.42(2.5)	0.001				AX88031579	0.02	4.78E-03	0.51	0.49	4.87(1.78)	1.33(2)	0.031
AX88299682	0.01	4.70E-03	0.83	0.17	3.16(2.55)	2.65(2.5)	0.041				AX88139108	0.02	4.78E-03	0.51	0.49	4.87(1.78)	1.33(2)	0.032
AX88022015	0.02	4.70E-03	0.53	0.47	3.81(1.35)	0.17(1.34)	0.043				AX88050161	0.02	4.79E-03	0.66	0.34	2.15(2.1)	10.08(2.21)	0.002
AX88090722	0.01	4.71E-03	0.72	0.28	4.89(1.54)	2.35(1.69)	0.087				AX87938825	0.01	4.79E-03	0.58	0.42	5.03(2.01)	2.01(2.05)	0.036
AX87912193	0.01	4.74E-03	0.78	0.22	3.31(1.9)	2.13(2.01)	0.010				AX87957213	0.02	4.80E-03	0.53	0.47	5.25(1.89)	0.68(2.02)	0.039
AX87911044	0.01	4.74E-03	0.50	0.50	3.62(1.27)	0.94(1.27)	0.037				AX87980235	0.01	4.82E-03	0.82	0.18	3.37(1.83)	-	0.003
AX87925038	0.01	4.74E-03	0.50	0.50	3.62(1.27)	0.94(1.27)	0.037				AX87968187	0.01	4.82E-03	0.75	0.25	2.48(2.67)	13.86(2.73)	0.022
AX87969576	0.01	4.74E-03	0.50	0.50	3.62(1.27)	0.94(1.27)	0.036				AX88038555	0.01	4.85E-03	0.51	0.49	1.28(1.94)	9.3(1.99)	0.002
AX88093517	0.01	4.74E-03	0.50	0.50	3.62(1.27)	0.94(1.27)	0.036				AX88192550	0.01	4.85E-03	0.51	0.49	1.28(1.94)	9.3(1.99)	0.002
AX88225641	0.01	4.74E-03	0.50	0.50	3.62(1.27)	0.94(1.27)	0.037				AX88059319	0.02	4.86E-03	0.63	0.37	5.49(1.93)	1.05(2.1)	0.035
AX88269314	0.01	4.74E-03	0.50	0.50	3.62(1.27)	0.94(1.27)	0.037				AX87875205	0.02	4.87E-03	0.52	0.48	6.13(2.11)	0.21(1.95)	0.055
AX88310764	0.01	4.74E-03	0.50	0.50	3.62(1.27)	0.94(1.27)	0.036				AX88287020	0.02	4.88E-03	0.92	0.08	4.53(10.01)	0.1(10.28)	0.008
AX88257544	0	4.74E-03	0.91	0.09	3.18(2.19)	-	0.003				AX88051505	0.01	4.89E-03	0.88	0.12	5.77(4.15)	3.25(4.33)	0.039
AX88234478	0.01	4.76E-03	0.57	0.43	3.93(1.3)	1.01(1.34)	0.042				AX88230750	0.01	4.89E-03	0.75	0.25	3.24(2.96)	10.2(3)	0.004
AX88226341	0.02	4.77E-03	0.77	0.23	4.31(1.91)	0.68(1.94)	0.045				AX87888166	0.02	4.90E-03	0.68	0.32	5.58(2.13)	0.35(2.24)	0.034
AX88018796	0.01	4.77E-03	0.61	0.39	3.33(1.28)	1.04(1.39)	0.027				AX87974212	0.02	4.90E-03	0.68	0.32	5.58(2.13)	0.35(2.24)	0.034
AX88052194	0.01	4.77E-03	0.61	0.39	3.33(1.28)	1.04(1.39)	0.027				AX88134523	0.02	4.93E-03	0.66	0.34	5.35(2.17)	1.68(2.17)	0.043
AX88191983	0.02	4.78E-03	0.86	0.14	2.67(3.4)	8.25(3.4)	0.015				AX88298759	0.01	4.95E-03	0.83	0.17	5.01(3.35)	3.66(3.4)	0.048
AX88035611	0.02	4.82E-03	0.75	0.25	3.92(1.47)	0.41(1.63)	0.030				AX88030028	0.01	4.96E-03	0.61	0.39	6.28(2.08)	2.26(2.17)	0.046
AX88028982	0.02	4.83E-03	0.87	0.13	4.62(2.6)	0.75(2.65)	0.022				AX88304399	0.01	4.98E-03	0.84	0.16	3.18(4.65)	3.63(4.8)	0.000
AX88098196	0.01	4.84E-03	0.90	0.10	13.56(5.07)	8.49(5.21)	0.442				AX87887654	0.03	4.98E-03	0.61	0.39	6.01(2.2)	1.25(2.2)	0.051
AX88186643	0.01	4.86E-03	0.92	0.08	3.21(2.94)	-	0.003				AX87911044	0.02	4.98E-03	0.50	0.50	5.33(1.88)	1.43(1.9)	0.037
AX88002279	0.02	4.88E-03	0.66	0.34	3.52(1.52)	0.38(1.64)	0.030				AX87925038	0.02	4.98E-03	0.50	0.50	5.33(1.88)	1.43(1.9)	0.037
AX88089216	0.01	4.88E-03	0.66	0.34	3.17(1.46)	2.03(1.59)	0.015				AX87969576	0.02	4.98E-03	0.50	0.50	5.33(1.88)	1.43(1.9)	0.037
AX88070067	0.02	4.90E-03	0.66	0.34	3.68(1.47)	0.91(1.43)	0.042				AX88093517	0.02	4.98E-03	0.50	0.50	5.33(1.88)	1.43(1.9)	0.037
AX88020484	0.01	4.90E-03	0.92	0.08	3.44(2.46)	-	0.003				AX88225641	0.02	4.98E-03	0.50	0.50	5.33(1.88)	1.43(1.9)	0.037
AX88233117	0.02	4.91E-03	0.77	0.23	1.77(1.52)	5.94(1.74)	0.004				AX88269314	0.02	4.98E-03	0.50	0.50	5.33(1.88)	1.43(1.9)	0.037
AX88166906	0.02	4.92E-03	0.60	0.40	3.34(1.21)	0.09(1.35)	0.031				AX88310764	0.02	4.98E-03	0.50	0.50	5.33(1.88)	1.43(1.9)	0.037
AX88312227	0.02	4.92E-03	0.60	0.40	3.34(1.21)	0.09(1.35)	0.031				AX88202325	0.02	5.00E-03	0.90	0.10	11.58(5.76)	2.32(5.75)	0.046
AX88201007	0.01	4.93E-03	0.51	0.49	3.05(1.3)	4.65(1.42)	0.026
AX88308992	0.01	4.94E-03	0.93	0.07	3.12(2.2)	-	0.002
AX87932161	0.02	4.94E-03	0.78	0.22	6.19(2.53)	1.67(2.46)	0.104
AX88162694	0.02	4.94E-03	0.78	0.22	6.19(2.53)	1.67(2.46)	0.104
