# Supplementary material for: Genome wide association and genomic prediction for growth traits in juvenile farmed Atlantic salmon using a high density SNP array
Source: BMC Genomics. 2015 Nov 18;16:969. doi: 10.1186/s12864-015-2117-9 (PMC4652364; doi:10.1186/s12864-015-2117-9)
Supplement: Additional file 2: — Appendix 2. Summary of significant markers, their p-values, allele frequencies, additive and dominance effects, and proportion of genetic variance due to the SNPs, for weight and length respectively. (XLSX 21 kb) [file 12864_2015_2117_MOESM2_ESM.xlsx]

## Sheet: appendix-2
Species	Ensembl Protein ID	Transcript	Associated Gene Name	Description	Chromosome	GOTerm
Human	ENSP00000216181	Ssa.2028_2	MYH9	myosin, heavy chain 9, non-muscle [Source:HGNC Symbol;Acc:7579]	22	GO:0030224 ; GO:0030220 ; GO:0043534 ; GO:0030048 ; GO:0006509 ; GO:0050900 ; GO:0051295 ; GO:0032796 ; GO:0006928 ; GO:0001768 ; GO:0000904 ; GO:0000212 ; GO:0031532 ; GO:0007229 ; GO:0008360 ; GO:0016337 ; GO:0007520 ; GO:0001701 ; GO:0038032 ; GO:0006200 ; GO:0007165 ; GO:0000910 ; GO:0001525 ; GO:0006355 ; GO:0015031 ; GO:0007411 ; GO:0007155 ; GO:0005826 ; GO:0001725 ; GO:0032154 ; GO:001646…
	ENSP00000218006	Ssa.38979_1	GUCY2F	guanylate cyclase 2F, retinal [Source:HGNC Symbol;Acc:4691]	X	GO:0007168 ; GO:0022400 ; GO:0007603 ; GO:0016056 ; GO:0006182 ; GO:0009190 ; GO:0006468 ; GO:0035556 ; GO:0007601 ; GO:0097381 ; GO:0005640 ; GO:0005887 ; GO:0016020 ; GO:0016772 ; GO:0004383 ; GO:0016849 ; GO:0004713 ; GO:0004872 ; GO:0004672 ; GO:0046982 ; GO:0005525 ; GO:0005524 ; GO:0042803 ; GO:0005515
	ENSP00000222286	Ssa.91733_4	GAPDHS	glyceraldehyde-3-phosphate dehydrogenase, spermatogenic [Source:HGNC Symbol;Acc:24864]	19	GO:0045821 ; GO:0030317 ; GO:0006094 ; GO:0007286 ; GO:0006006 ; GO:0006096 ; GO:0005975 ; GO:0044281 ; GO:0055114 ; GO:0031514 ; GO:0005829 ; GO:0005737 ; GO:0005929 ; GO:0004365 ; GO:0016620 ; GO:0051287 ; GO:0050661 ; GO:0005515 ; GO:0004365
	ENSP00000263388	Ssa.8074_2	NOTCH3	notch 3 [Source:HGNC Symbol;Acc:7883]	19	GO:0072104 ; GO:0007220 ; GO:0048663 ; GO:0030900 ; GO:0007219 ; GO:0045665 ; GO:0006367 ; GO:0010467 ; GO:0006355 ; GO:0048661 ; GO:0007275 ; GO:0030154 ; GO:0045596 ; GO:0050793 ; GO:0005654 ; GO:0000139 ; GO:0005829 ; GO:0016020 ; GO:0005789 ; GO:0005576 ; GO:0005886 ; GO:0016021 ; GO:0005886 ; GO:0019899 ; GO:0005509 ; GO:0005515 ; GO:0005515
	ENSP00000281405	Ssa.34938	WDR35	WD repeat domain 35 [Source:HGNC Symbol;Acc:29250]	2	GO:0042384 ; GO:0030991 ; GO:0005932 ; GO:0005930 ; GO:0005813 ; GO:0005515 ; GO:0005488
	ENSP00000304437	Ssa.6805_3	KNDC1	kinase non-catalytic C-lobe domain (KIND) containing 1 [Source:HGNC Symbol;Acc:29374]	10	GO:0021707 ; GO:0001934 ; GO:0048814 ; GO:0051056 ; GO:0007264 ; GO:0008150 ; GO:0050773 ; GO:0032045 ; GO:0030425 ; GO:0043025 ; GO:0005622 ; GO:0005575 ; GO:0016772 ; GO:0005088 ; GO:0005085 ; GO:0004674 ; GO:0003674 ; GO:0005515
	ENSP00000325994	Ssa.16820_1	ARHGEF7	Rho guanine nucleotide exchange factor (GEF) 7 [Source:HGNC Symbol;Acc:15607]	13	GO:0048011 ; GO:0043547 ; GO:0042059 ; GO:0097190 ; GO:0007173 ; GO:0030032 ; GO:0007399 ; GO:0043065 ; GO:0007165 ; GO:0035556 ; GO:0035023 ; GO:0051056 ; GO:0007264 ; GO:0043005 ; GO:0005925 ; GO:0030027 ; GO:0043234 ; GO:0043025 ; GO:0001726 ; GO:0005938 ; GO:0005829 ; GO:0019901 ; GO:0005085 ; GO:0005089 ; GO:0005515
	ENSP00000361467	Ssa.45445	DLG5	discs, large homolog 5 (Drosophila) [Source:HGNC Symbol;Acc:2904]	10	GO:0016337 ; GO:0007165 ; GO:0035556 ; GO:0042981 ; GO:0008285 ; GO:0005913 ; GO:0005622 ; GO:0005737 ; GO:0005886 ; GO:0030159 ; GO:0008013 ; GO:0008092 ; GO:0005515
	ENSP00000368678	Ssa.27728_3	AGRN	agrin [Source:HGNC Symbol;Acc:329]	1	GO:0045887 ; GO:0007603 ; GO:0043113 ; GO:0030204 ; GO:0045162 ; GO:0001523 ; GO:0006027 ; GO:0007213 ; GO:0030203 ; GO:0006024 ; GO:0032321 ; GO:0050808 ; GO:0051491 ; GO:0030198 ; GO:0005975 ; GO:0007165 ; GO:0044281 ; GO:0007411 ; GO:0045944 ; GO:0043113 ; GO:0008582 ; GO:0007009 ; GO:0007528 ; GO:0043525 ; GO:0045213 ; GO:0007268 ; GO:0045944 ; GO:0005796 ; GO:0043202 ; GO:0005605 ; GO:004520…
	ENSP00000370671	Ssa.27688	KLHL42	kelch-like family member 42 [Source:HGNC Symbol;Acc:29252]	12	GO:0032886 ; GO:0043161 ; GO:0000209 ; GO:0007067 ; GO:0031463 ; GO:0005819 ; GO:0005737 ; GO:0004842 ; GO:0005515
	ENSP00000404119	Ssa.20114_5	POMT1	protein-O-mannosyltransferase 1 [Source:HGNC Symbol;Acc:9202]	9	GO:0097502 ; GO:0006493 ; GO:0030198 ; GO:0005975 ; GO:0007275 ; GO:0001669 ; GO:0016529 ; GO:0005783 ; GO:0016020 ; GO:0005789 ; GO:0016021 ; GO:0004169 ; GO:0000030 ; GO:0046872
	ENSP00000430031	Ssa.4894	TXNRD3	thioredoxin reductase 3 [Source:HGNC Symbol;Acc:20667]	3	GO:0045454 ; GO:0055114 ; GO:0006749 ; GO:0016668 ; GO:0004791 ; GO:0050660 ; GO:0015035 ; GO:0009055 ; GO:0050661 ; GO:0016491
Mouse	ENSMUSP00000000828	Ssa.4894	Txnrd3	thioredoxin reductase 3 [Source:MGI Symbol;Acc:MGI:2386711]	6	GO:0006749 ; GO:0007275 ; GO:0007283 ; GO:0030154 ; GO:0045454 ; GO:0055114 ; GO:0005634 ; GO:0005783 ; GO:0004791 ; GO:0009055 ; GO:0015035 ; GO:0050660 ; GO:0050661 ; GO:0016491 ; GO:0016668
	ENSMUSP00000038722	Ssa.20114_5	Pomt1	protein-O-mannosyltransferase 1 [Source:MGI Symbol;Acc:MGI:2138994]	2	GO:0006493 ; GO:0030198 ; GO:0001669 ; GO:0005789 ; GO:0016529 ; GO:0016021 ; GO:0016020 ; GO:0000030 ; GO:0004169 ; GO:0046872
	ENSMUSP00000050586	Ssa.6805_3	Kndc1	kinase non-catalytic C-lobe domain (KIND) containing 1 [Source:MGI Symbol;Acc:MGI:1923734]	7	GO:0001934 ; GO:0021707 ; GO:0048814 ; GO:0050773 ; GO:0007264 ; GO:0051056 ; GO:0030425 ; GO:0032045 ; GO:0043025 ; GO:0005622 ; GO:0004674 ; GO:0005088 ; GO:0005515 ; GO:0005085 ; GO:0016772
	ENSMUSP00000074317	Ssa.91733_4	Gapdhs	glyceraldehyde-3-phosphate dehydrogenase, spermatogenic [Source:MGI Symbol;Acc:MGI:95653]	7	GO:0006096 ; GO:0007286 ; GO:0030317 ; GO:0045821 ; GO:0006006 ; GO:0055114 ; GO:0005737 ; GO:0005929 ; GO:0031514 ; GO:0031514 ; GO:0004365 ; GO:0050661 ; GO:0051287 ; GO:0016620 ; GO:0005515
	ENSMUSP00000075191	Ssa.27728_3	Agrn	agrin [Source:MGI Symbol;Acc:MGI:87961]	4	GO:0005515 ; GO:0005509
	ENSMUSP00000082895	Ssa.34938	Wdr35	WD repeat domain 35 [Source:MGI Symbol;Acc:MGI:1921932]	12	GO:0042384 ; GO:0042384 ; GO:0005813 ; GO:0005932 ; GO:0030991 ; GO:0030991 ; GO:0003674 ; GO:0005515 ; GO:0005488
	ENSMUSP00000085016	Ssa.8074_2	Notch3	notch 3 [Source:MGI Symbol;Acc:MGI:99460]	17	GO:0006351 ; GO:0006355 ; GO:0007219 ; GO:0030900 ; GO:0045596 ; GO:0045665 ; GO:0048661 ; GO:0048663 ; GO:0072104 ; GO:0030154 ; GO:0050793 ; GO:0007275 ; GO:0005634 ; GO:0005886 ; GO:0005887 ; GO:0016020 ; GO:0016021 ; GO:0005509 ; GO:0005515 ; GO:0019899 ; GO:0005515
Zfish	ENSDARP00000014696	Ssa.27688	klhl42	kelch-like family, member 42 [Source:ZFIN;Acc:ZDB-GENE-041210-190]	4	GO:0005515
	ENSDARP00000045092	Ssa.16820_1	arhgef7a	Rho guanine nucleotide exchange factor (GEF) 7a [Source:ZFIN;Acc:ZDB-GENE-060322-11]	9	GO:0035023 ; GO:0005089 ; GO:0005515
	ENSDARP00000058383	Ssa.91733_4	gapdhs	glyceraldehyde-3-phosphate dehydrogenase, spermatogenic [Source:ZFIN;Acc:ZDB-GENE-020913-1]	16	GO:0055114 ; GO:0006006 ; GO:0051287 ; GO:0016620 ; GO:0050661
	ENSDARP00000064708	Ssa.4894	txnrd1	thioredoxin reductase 1 [Source:ZFIN;Acc:ZDB-GENE-030327-2]	6	GO:0055114 ; GO:0045454 ; GO:0016491 ; GO:0050660 ; GO:0009055 ; GO:0050661 ; GO:0016668 ; GO:0004791 ; GO:0015035
	ENSDARP00000068420	Ssa.8074_2	notch3	notch homolog 3 [Source:ZFIN;Acc:ZDB-GENE-000329-5]	3	GO:0007219 ; GO:0030154 ; GO:0007275 ; GO:0050768 ; GO:0050793 ; GO:0048793 ; GO:0001889 ; GO:0035019 ; GO:0048259 ; GO:0048936 ; GO:0021654 ; GO:0001840 ; GO:0097150 ; GO:0021865 ; GO:0016021 ; GO:0016020 ; GO:0005509 ; GO:0005515
	ENSDARP00000083081	Ssa.3342_2	myo18ab	myosin XVIIIAb [Source:ZFIN;Acc:ZDB-GENE-080423-1]	15	GO:0038032 ; GO:0016459 ; GO:0005524 ; GO:0003774 ; GO:0000166 ; GO:0005515
	ENSDARP00000083921	Ssa.9199_3	sytl5	synaptotagmin-like 5 [Source:ZFIN;Acc:ZDB-GENE-070912-424]	9	GO:0006886 ; GO:0017137 ; GO:0005515
	ENSDARP00000086435	Ssa.20114_5	pomt1	protein-O-mannosyltransferase 1 [Source:ZFIN;Acc:ZDB-GENE-060929-966]	5	GO:0006493 ; GO:0035269 ; GO:0016020 ; GO:0016740 ; GO:0016757 ; GO:0000030 ; GO:0004169
	ENSDARP00000088541	Ssa.38979_1	gc3	guanylyl cyclase 3 [Source:ZFIN;Acc:ZDB-GENE-011128-9]	5	GO:0006468 ; GO:0009190 ; GO:0035556 ; GO:0006182 ; GO:0016021 ; GO:0016020 ; GO:0005524 ; GO:0016772 ; GO:0004672 ; GO:0004713 ; GO:0000166 ; GO:0016849 ; GO:0004383 ; GO:0016829
	ENSDARP00000091436	Ssa.34938	wdr35	WD repeat domain 35 [Source:ZFIN;Acc:ZDB-GENE-060810-148]	13	GO:0008150 ; GO:0005575 ; GO:0005515 ; GO:0005488
	ENSDARP00000096754	Ssa.25065	si:ch211-181d7.1	si:ch211-181d7.1 [Source:ZFIN;Acc:ZDB-GENE-121214-14]	15
	ENSDARP00000101095	Ssa.27728_3	agrn	agrin [Source:ZFIN;Acc:ZDB-GENE-030131-1033]	23	GO:0043113 ; GO:0007213 ; GO:0007422 ; GO:0007417 ; GO:0009952 ; GO:0007409 ; GO:0016021 ; GO:0016020 ; GO:0005605 ; GO:0005509 ; GO:0043236 ; GO:0005515
	ENSDARP00000111982	Ssa.45445	dlg5a	discs, large homolog 5a (Drosophila) [Source:ZFIN;Acc:ZDB-GENE-030131-3149]	13	GO:0042981 ; GO:0005622 ; GO:0005515
	ENSDARP00000117643	Ssa.65168_3	PGBD4 (5 of 8)	piggyBac transposable element derived 4 [Source:HGNC Symbol;Acc:19401]	22
	ENSDARP00000124366	Ssa.2028_2	myh9a	myosin, heavy polypeptide 9a, non-muscle [Source:ZFIN;Acc:ZDB-GENE-030131-5870]	6	GO:0032835 ; GO:0072015 ; GO:0032836 ; GO:0072104 ; GO:0016459 ; GO:0005524 ; GO:0003774 ; GO:0003779 ; GO:0000166 ; GO:0051015 ; GO:0005515
