# Supplementary material for: Genome wide association and genomic prediction for growth traits in juvenile farmed Atlantic salmon using a high density SNP array
Source: BMC Genomics. 2015 Nov 18;16:969. doi: 10.1186/s12864-015-2117-9 (PMC4652364; doi:10.1186/s12864-015-2117-9)
Supplement: Additional file 3: — Appendix 3. The Q-Q plots of weight and length generated in GWA analysis. (XLSX 67 kb) [file 12864_2015_2117_MOESM3_ESM.xlsx]

## Sheet: appendix-3
Figure 1-a. The Q-Q plot of weight generated by the polygenic model in the GWA analysis.
Figure 1-b. The Q-Q plot of length generated by the polygenic model in the GWA analysis.
